# Supplementary material for: Graph-based iterative Group Analysis enhances microarray interpretation
Source: BMC Bioinformatics. 2004 Jul 23;5:100. doi: 10.1186/1471-2105-5-100 (PMC509016; doi:10.1186/1471-2105-5-100)
Supplement: Additional File 4 — Gene expression data. Sorted list of genes, based on expression during the yeast diauxic shift. [file 1471-2105-5-100-S4.txt]

#NAME	LOG_RAT2N_MEAN (0h)	LOG_RAT2N_MEAN (9.5h)	LOG_RAT2N_MEAN (11.5h)	LOG_RAT2N_MEAN (13.5h)	LOG_RAT2N_MEAN (15.5h)	LOG_RAT2N_MEAN(18.5h)	LOG_RAT2N_MEAN (20.5h)
EMPTY	0	0.232	0	0	0	0	6.794
YER065C	-0.01	0.4	0.465	0.309	0.446	0.68	4.354
YKR097W	-0.124	-0.13	0.224	0.146	0.074	0.553	4.283
YLR377C	-0.247	0.057	0.197	-0.045	0.266	0.667	4.28
YKL217W	-0.471	-0.046	0.063	-0.161	0.281	3.613	4.249
YJR095W	-0.755	-0.41	0.89	0.073	0.154	1.834	4.24
YAL054C	-1.07	-0.514	-0.22	-0.012	-0.215	1.741	4.239
YFL014W	-0.078	0.5	0.561	1.766	2.508	3.716	3.849
YKL187C	0.051	0.146	0.189	0.035	-0.442	2.306	3.834
YER150W	0.049	0.282	1.191	1.863	2.101	3.847	3.832
YML128C	-0.023	0.154	1.061	1.999	1.735	3.828	3.824
YNL194C	-0.199	-0.075	0.126	-0.105	0.819	4.147	3.796
YBL015W	-0.049	0.287	-0.066	0.301	0.623	2.922	3.768
YLR174W	-0.092	-0.386	-1.758	0.347	0.328	1.654	3.768
YNL117W	-0.227	-0.274	0.343	-0.104	0.111	0.92	3.696
YCR021C	-0.749	-0.037	1.889	1.698	1.417	3.906	3.685
YDR171W	0.178	0.277	0.333	1.174	1.295	3.789	3.677
YNR001C	0.253	0.489	0.565	0.949	1.521	2.825	3.667
YMR250W	-0.024	0.448	1.024	2.069	2.888	3.373	3.642
YER024W	-0.222	-0.004	0.232	-0.196	-0.843	1.565	3.635
YKL109W	0.258	0.703	1.014	0.995	1.215	2.962	3.603
YJL089W	-0.651	-0.366	-0.212	-0.173	0.616	1.325	3.563
YHR096C	-0.163	-0.275	0.616	0.602	-0.31	1.841	3.498
YDL204W	-0.328	1.063	-0.62	0.551	0.68	4.234	3.477
YBL064C	0.413	0.229	0.651	1.127	1.146	3.796	3.437
YIL125W	0.284	0.581	0.304	0.322	0.829	1.57	3.421
YLR149C	-0.186	-0.107	-0.356	0.896	0.438	3.172	3.392
YML054C	-0.49	-0.159	0.527	0.113	0.358	2.606	3.39
YGR088W	0.218	0.197	0.077	0.982	1.393	3.937	3.389
YOR215C	0.188	0.128	0.298	0.969	1.517	3.984	3.319
YBR072W	0.044	0.624	0.305	1.246	1.911	3.802	3.313
YEL011W	-0.254	-0.003	0.476	1.106	1.058	2.87	3.311
YGR236C	-0.068	-0.394	-0.439	-0.298	-0.53	3.681	3.301
YLR267W	-0.094	0.058	0.081	0.057	-0.514	1.986	3.277
YDL085W	-0.071	1.323	-0.032	0.096	0.065	2.197	3.261
YFR015C	-0.595	-0.231	0.525	2.102	2.158	3.517	3.261
YNL160W	0.305	0.388	1.045	1.705	2.056	3.239	3.244
YGL259W	-0.126	-0.2	0.401	0.891	0.673	2.059	3.24
EMPTY	0	0	1.379	0	0	0	3.222
YBL049W	-0.541	0.244	0.099	-0.008	-0.632	2.982	3.192
YKL026C	-0.131	-0.015	-0.07	0.483	0.878	3.843	3.191
YCR010C	-0.872	-0.475	0.142	-0.037	0.493	1.048	3.186
EMPTY	0	0	6.15	0	0	0	3.17
YKL141W	0.42	0.294	0.587	0.981	1.491	2.174	3.126
YGR043C	-0.4	-1.345	-0.282	-0.071	0.379	3.962	3.122
YLR327C	-0.133	-0.21	0.076	1.243	1.578	3.568	3.116
YMR105C	0.133	0.665	0.712	2.006	1.992	3.606	3.115
YLL026W	0.068	0.115	-0.279	1.065	1.312	2.506	3.102
YGR243W	-0.328	-0.541	-0.699	0.039	-0.073	3.605	3.092
YLR304C	0.26	0.584	0.424	1.253	1.479	2.014	3.085
YDR343C	0.21	0.821	1.227	2.131	1.788	2.305	3.083
YBR051W	-0.123	0.333	-0.179	-0.188	-1.256	0.521	3.072
YER053C	-0.161	0.46	0.992	1.768	2.399	2.51	3.065
YDR178W	-0.098	-0.063	0.54	1.144	1.372	2.948	3.054
YLR142W	-0.108	-0.27	-0.713	0.003	0.089	0.863	3.052
YER067W	0.004	0.295	0.741	1.342	0.924	3.522	3.049
YLR258W	0.133	0.457	0.402	2.097	2.275	3.533	3.045
YKL085W	0.102	0.168	0.251	1.153	1.743	3.036	3.032
YPR184W	-0.195	0.165	-0.333	0.421	0.858	1.633	3.028
YJL045W	-0.357	-0.265	0.474	0.097	0.079	1.543	3.019
YNL200C	-0.196	0.28	0.362	1.533	1.855	3.953	3
YOL084W	-0.312	0.141	0.176	0.248	0.293	1.514	2.999
YDR529C	0.21	0.266	0.305	1.094	1.38	2.851	2.996
YLL041C	0.014	0.124	0.45	1.303	1.726	2.67	2.991
YHL021C	-0.348	0.139	0.787	1.284	1.297	3.263	2.987
YHR051W	0.274	0.223	0.117	0.607	1.008	2.302	2.934
YBL045C	0.09	0.029	0.609	0.745	0.602	1.876	2.907
YCL025C	0.014	-0.057	0.384	0.294	1.16	0.963	2.906
YGR248W	-0.23	-0.504	0.54	0.993	1.972	4.372	2.897
YBR117C	0.453	0.657	0.649	0.245	-0.112	1.756	2.893
YBR147W	-0.125	0.404	-0.175	0.217	0.701	3.082	2.89
YOR374W	0.07	0.56	0.266	1.211	1.624	2.652	2.88
YDR258C	-0.144	0.37	-0.304	1.111	0.934	2.736	2.879
YDR258C	-0.226	-0.018	-0.363	0.836	1.281	2.321	2.869
YBL043W	-0.435	0.017	-0.182	-0.01	-0.624	2.29	2.858
YOR065W	0.211	0.087	0.239	0.464	1.239	1.803	2.846
YDL199C	0.018	0.343	0.379	0.398	-0.166	2.07	2.842
YEL012W	-0.176	-0.108	0.105	0.253	-0.091	1.687	2.842
YBL108W	0.1	0.244	0.328	0.442	1.241	0.993	2.839
YDR536W	-0.647	-0.828	0.007	-0.749	-0.542	0.438	2.834
YGR067C	0.066	-0.09	0.082	-0.133	-0.134	0.788	2.834
YBL100C	0.187	0.295	0.333	0.804	1.204	1.359	2.813
YDL215C	-0.015	0.109	-0.07	-0.304	0.18	0.363	2.809
YMR107W	-0.403	-0.099	-0.343	-0.11	-0.018	2.46	2.797
YBR116C	0.07	0.322	0.219	-0.023	-0.194	2.018	2.797
YNL195C	-0.284	-0.215	-0.195	0.105	0.243	0.859	2.791
YMR081C	-0.605	-0.156	0.981	0.456	1.648	2.582	2.79
YLR312C	-0.784	-1.757	0.187	0.681	0.509	1.69	2.783
YGL191W	0.104	0.063	-0.031	0.245	1.196	2.618	2.781
YCR005C	-0.514	-0.3	0.054	-0.179	-0.861	1.156	2.761
YMR191W	0.079	0.234	0.524	0.76	0.8	2.163	2.758
YEL024W	0.175	0.37	0.49	1.098	1.313	2.142	2.753
YDR533C	0.029	0.186	0.54	0.647	0.194	3.156	2.753
YFL030W	-0.957	-0.724	0.136	-0.067	0.47	1.231	2.743
YMR170C	0.207	0.299	0.15	0.657	1.032	3.806	2.736
YKR076W	-0.135	-0.205	0.269	0.576	0.547	2.004	2.728
YMR056C	-0.057	-0.048	0.25	0.48	1.178	1.601	2.725
YNL052W	-0.19	-0.074	-0.176	0.282	0.902	1.867	2.686
YNL015W	-0.012	-0.189	0.471	1.058	1.438	3.546	2.68
YBR139W	0.172	0.645	0.363	1.319	1.195	2.172	2.677
YPR149W	0.21	0.207	0.305	0.998	1.171	2.113	2.677
YJL103C	-0.332	0.146	-0.079	0.243	0.865	2.229	2.668
YOR019W	-0.267	-0.086	0.728	-0.119	0.418	1.864	2.646
YGR110W	0.198	0.228	0.485	0.14	-0.134	1.671	2.627
YOR100C	-0.878	-1.168	0.032	0.103	0.271	1.93	2.625
YNL009W	0.005	-0.113	-0.084	0.092	-0.13	1.628	2.612
YAL034C	-0.235	0.487	-0.184	-0.669	-1.006	2.369	2.611
YDL223C	-0.011	0.72	0.062	-0.053	-0.574	1.541	2.6
YIL101C	-0.923	-0.448	0	0.628	-0.202	2.172	2.598
YDL215C	-0.136	0.052	-0.415	-0.019	0.027	0.205	2.597
YOR178C	-0.03	0.047	0.403	0.495	0.59	2.71	2.585
YBL078C	-0.322	-0.026	0.026	0.55	1.107	2.646	2.582
YML042W	-0.592	-0.37	0.311	-0.084	-0.445	1.772	2.581
YGL187C	0.202	0.39	0.409	0.849	1.285	2.187	2.576
YMR206W	-0.966	-1.651	-0.185	-0.254	-1.455	1.871	2.575
YBL099W	0.41	0.377	0.882	0.807	1.405	1.503	2.575
YJR121W	0.133	0.208	0.185	0.574	0.827	1.376	2.55
NORF 54	-0.06	-0.037	0.065	0.666	1.174	1.586	2.538
YBL048W	-0.186	0.307	-0.252	-0.018	-0.23	2.972	2.528
YBR298C	-0.356	-0.144	0.261	-0.24	0.525	1.695	2.526
YGR070W	-0.176	0.055	-0.367	0.27	0.733	2.041	2.509
YLR311C	-0.249	-0.367	-0.232	0.38	-0.627	1.47	2.503
YNL134C	0.172	0.218	0.047	0.309	0.516	2.516	2.503
YGR008C	-0.001	0.129	0.483	1.388	1.485	2.943	2.5
YIR039C	-0.27	-1.566	0.916	1.33	1.162	2.328	2.498
YKL148C	0.006	0.222	0.45	0.555	1.532	2.339	2.498
YLR345W	-0.114	0.185	0.197	0.997	1.452	2.233	2.483
YGR244C	0.081	0.235	0.767	1.176	1.947	2.593	2.48
YNL144C	-0.567	-0.256	-0.178	0.353	0.958	2.383	2.47
YPL087W	0.122	0.319	1.311	1.351	1.523	2.755	2.459
YGR142W	-0.216	0.022	0.121	0.389	1.058	1.997	2.436
NORF 4	0.251	0.053	0.285	0.745	0.701	1.995	2.422
YLR178C	-0.148	-0.064	-0.148	0.996	1.564	3.177	2.411
YBR169C	0.066	-0.071	-0.018	0.866	1.106	2.585	2.411
YML120C	-0.136	-0.324	-0.319	0.369	0.932	1.875	2.406
YMR297W	0.258	0.77	1.027	1.425	1.697	1.82	2.394
YPL223C	-0.083	-0.115	-0.117	0.311	0.28	1.748	2.391
YLR299W	-0.131	0.177	-0.172	0.431	1.218	1.747	2.378
YER158C	-0.166	0.125	1.068	1.177	1.446	1.549	2.378
YFR033C	0.132	-0.02	-0.065	0.522	0.912	2.538	2.376
YPR030W	-0.337	-0.003	-0.254	-0.323	-0.143	1.301	2.367
YGR250C	0.363	0.186	0.511	0.637	1.15	1.652	2.358
YJL137C	-0.03	-0.056	0.16	0.315	0.48	1.46	2.346
YML100W	0.366	0.295	-0.021	1.279	1.443	1.761	2.341
YMR110C	0.1	0.37	0.239	0.582	1.128	2.401	2.339
YJL161W	0.054	-0.021	0.023	0.493	0.508	2.18	2.331
YPL262W	0.092	0.064	-0.14	0.133	0.186	1.091	2.329
YER079W	-0.39	-0.588	0.153	0.411	0.722	1.939	2.328
NORF 46	-0.247	0.11	0.042	0.684	1.07	0.845	2.328
YPL054W	-0.411	-0.51	-0.049	-0.149	-0.071	0.839	2.322
YMR031C	-0.055	0.113	0.287	0.605	1.086	1.188	2.319
YIL136W	-0.92	-0.526	0.354	-0.007	2.573	3.914	2.318
YKL093W	-0.142	0.467	0.206	0.161	-0.03	2.251	2.314
YJL067W	-0.268	-0.192	-0.292	0.163	0.241	2.258	2.309
YJL163C	0.168	0.333	0.138	0.486	0.381	1.402	2.308
YOL032W	-0.03	0.111	0.138	0.452	0.552	3.215	2.303
YPL119C	-0.199	-0.772	0.01	-0.299	-0.615	1.61	2.301
YLR356W	-0.069	0.566	0.548	1.078	1.289	3.088	2.27
YPR020W	-0.044	-0.007	0.059	0.338	0.699	1.91	2.262
YGR174C	-0.135	-0.133	-0.025	0.584	0.81	2.465	2.259
YDR513W	0.137	0.203	0.212	0.552	1.126	2.318	2.258
YER096W	0.09	0.192	0.469	0.404	-0.257	0.902	2.257
YGL037C	0.255	0.414	0.189	1.382	1.77	2.959	2.256
YDR001C	0.233	0.119	0.366	1.106	1.033	2.2	2.256
YOL153C	-0.186	0.002	0.401	0.288	0.875	1.454	2.249
YBR067C	0.184	0.345	0.225	0.336	0.292	1.762	2.246
YDL181W	-0.153	0.353	0.379	0.842	0.509	1.737	2.231
YNR007C	-0.149	-0.224	-0.106	0.317	0.108	2.509	2.231
YJR048W	-0.071	-0.142	-0.042	0.105	0.565	1.302	2.226
YGL062W	0.1	0.313	-1.161	-0.65	-0.594	-0.693	2.224
YBR039W	0.18	-0.059	0.377	0.232	0.737	1.588	2.217
YPL135W	0.1	0.187	-0.155	-0.069	0.069	1.586	2.21
YOL053C	-0.056	-0.079	0.008	1.122	1.217	2.615	2.206
YDL233W	-0.9	-0.391	0.269	-0.193	-0.219	1.2	2.198
YBL030C	0.646	0.526	0.826	0.602	1.092	0.885	2.197
YOR059C	-0.462	0.021	0.924	0.416	0.695	1.287	2.196
YKL151C	-0.031	0.198	0.507	0.832	0.975	2.799	2.188
YIL107C	-0.144	-0.044	-0.16	0.655	1.104	1.919	2.179
YBR132C	-1.497	-1.813	0.572	0.327	0.232	1.694	2.174
YOR049C	-0.427	-0.535	0.56	0.473	1.069	2.503	2.173
YKR058W	0.053	0.104	0.262	0.594	0.897	2.586	2.171
YKL103C	-0.011	0.258	0.488	1.226	2.079	2.798	2.171
YNL274C	0.074	-0.085	0.423	0.952	1.273	3.329	2.167
YOR289W	-0.106	0.006	0.625	0.716	0.732	2.399	2.164
YNL173C	-0.008	-0.069	0.014	1.101	1.159	2.913	2.154
YGR146C	0.08	0.187	-0.241	-0.66	-0.359	1.729	2.15
YPL123C	-0.25	-0.071	0.369	0.936	1.927	2.486	2.147
YJR073C	-0.063	0.101	0.643	1.207	1.723	2.306	2.145
YML090W	-0.001	-0.072	-0.448	0.021	0.868	0.879	2.137
YOR391C	-0.618	-0.616	-0.13	-0.494	0	1.71	2.135
YNL037C	0.027	0.318	-0.03	0.488	0.511	1.741	2.127
YLR080W	-0.552	-0.72	-0.113	0.427	0.052	2.976	2.123
YPL186C	-0.002	-0.203	0.267	0.295	0.497	1.967	2.117
YDR070C	0.096	0.265	-0.025	0.224	0.511	2.494	2.108
YLR395C	0.133	0.124	0.371	0.537	1.181	1.447	2.095
YIL087C	-0.26	-0.161	0.158	0.636	0.815	2.13	2.095
YKR046C	0.114	0.377	0.215	0.328	0.482	0.669	2.092
YLR168C	-0.007	-0.418	0.255	0.348	0.447	1.795	2.09
YMR322C	-0.747	-1.334	-0.994	-0.137	-0.417	1.883	2.087
YLR164W	-0.299	0.643	-0.377	0.225	0.102	2.262	2.066
YOR273C	-0.012	0.102	0.456	1.099	0.961	1.925	2.066
YGR201C	-0.069	-0.43	0.745	0.41	0.348	2.296	2.061
YLR259C	0.344	0.299	-0.43	0.374	0.469	1.208	2.059
YDR216W	0.03	0.055	-0.265	0.108	0.181	1.289	2.058
YDR096W	-0.283	-0.373	-0.126	0.329	0.106	1.318	2.056
YPR156C	0.074	0.535	1.603	1.461	1.58	0.933	2.044
YDR077W	0.346	0.715	0.433	1.239	1.738	2.377	2.043
YMR181C	0.031	0.027	0.597	0.792	0.648	1.799	2.042
YDL022W	0.272	0.177	0.118	1.19	1.269	2.133	2.037
YIR038C	0.185	0.3	0.777	0.939	0.98	2.245	2.037
YBR001C	0.129	-0.02	0.426	0.88	-0.402	1.31	2.034
YMR118C	-0.089	0.06	-0.221	-0.165	-0.158	1.266	2.03
YOR220W	0.104	0.104	0.512	0.693	0.772	2.358	2.028
YDR342C	0.24	0.55	0.878	1.722	1.932	2.382	2.023
YHL024W	-0.172	-0.095	0.39	0.347	0.696	1.485	2.02
YDL023C	0.228	0.342	-0.148	1.095	1.231	1.797	2.019
YJL155C	-0.466	0.029	0.452	0.502	1.421	1.795	2.013
YGL153W	-0.139	-0.482	0.239	0.197	-0.043	1.369	2.007
YDL169C	-0.804	-0.896	-0.345	-0.198	0.031	2.039	2.004
YKR016W	0.106	0.12	0.466	0.734	1.15	2.199	1.997
YDR277C	-0.28	0.103	0.423	0.359	1.209	2.179	1.992
YBR241C	-0.738	-0.18	0.387	0.371	0.181	3.148	1.985
YBR230C	-0.137	-0.174	0.269	0.478	0.939	1.039	1.984
YIL057C	-0.341	-0.349	-0.06	-0.088	-0.397	0.554	1.982
YFR017C	-0.65	-0.455	-0.494	-0.051	0.455	1.331	1.98
YLR217W	0.287	0.231	-0.289	0.109	0.27	2.22	1.979
YPR026W	-0.005	0.056	0.029	0.404	0.537	0.742	1.976
YBR101C	0.158	0.119	0.098	0.201	0.398	1.705	1.965
YDR231C	-0.179	-0.208	-0.049	0.457	0.929	2.102	1.959
YHL032C	-0.101	-0.186	0.137	0.09	0.235	1.408	1.95
YOL083W	0.045	0.039	0.442	0.533	1.407	1.463	1.949
YPL165C	-0.208	0.026	0.43	0.416	0.529	1.678	1.949
YLR270W	0.157	0.05	0.134	0.944	1.194	3.312	1.948
YOR386W	-0.762	0	1.171	0.442	0.371	2.634	1.947
YCR062W	-0.116	1.72	0.361	0.082	0.257	0.412	1.946
YDR043C	-0.134	0.07	-0.073	0.238	-0.23	2.873	1.944
YBR054W	0.254	0.274	1.015	1.422	1.369	1.947	1.943
YAL017W	-0.059	0.047	-0.301	0.551	0.734	0.895	1.942
YCL035C	0.1	0.401	0.473	0.92	0.723	2.719	1.938
YPR002W	-0.176	-0.102	-0.349	0.03	-0.594	0.126	1.933
YPL154C	0.288	0.683	1.189	1.485	1.817	2.1	1.931
YDL218W	-0.236	0.208	-0.131	-0.39	-0.162	1.627	1.931
YOR027W	0.266	0.098	-0.427	-0.27	0.045	1.317	1.923
YPL109C	-0.354	-0.334	0.551	0.427	-0.815	1.603	1.919
YDR125C	-0.268	0.075	-0.024	0.043	0.683	1.278	1.918
YJL185C	-0.058	0.216	0.111	0.357	0.317	0.875	1.918
YBR183W	-0.356	-0.409	0.395	1.289	1.259	3.01	1.914
YIL169C	0.358	0.341	0.208	0.497	0.999	1.005	1.91
YPL201C	-0.446	0.101	0.727	-0.069	-0.377	1.291	1.909
YML091C	-0.043	-0.223	-0.74	0.069	0.648	1.136	1.908
NORF 7	0.009	0.013	-0.2	0.629	1.576	1.802	1.906
YBR222C	0.277	0.346	0.383	0.286	0.611	1.062	1.898
YDR272W	0.091	0.311	0.445	0.742	0.826	2.7	1.89
YJL102W	-0.32	-0.45	-0.005	0.483	0.889	1.817	1.886
YMR196W	-0.127	0.046	-0.087	1.035	1.125	2.005	1.884
YOR177C	-0.766	-1.518	0.555	0.401	-0.03	1.738	1.883
YDR148C	-0.569	-0.034	0.301	-0.049	0.153	2.154	1.878
YBR214W	-0.034	0.231	0.409	0.709	0.484	2.219	1.877
YPL017C	0.022	0.025	-0.253	-0.519	-0.441	-0.745	1.874
YOR035C	-0.176	0.281	0.099	0.129	0.663	1.215	1.87
YBL075C	0.133	-0.139	-0.102	0.152	0.405	1.48	1.869
YPR098C	0.294	0.365	0.612	0.796	0.981	1.192	1.869
YCL008C	0.257	0.542	-0.241	-0.11	-0.562	-0.066	1.865
YOL117W	-0.398	-0.061	0.278	0.567	0.818	1.756	1.863
YLR297W	-0.317	0.894	0.574	0.871	0.877	2.014	1.862
YPL230W	-0.181	-0.077	-0.411	0.625	0.448	1.592	1.862
YJR155W	0.258	0.08	-0.287	-0.204	-0.312	1.651	1.861
YKL193C	-0.002	0.023	-0.365	0.433	0.841	2.594	1.86
YJL088W	-0.256	-0.607	-0.596	-0.179	-0.391	0.108	1.859
YKL150W	0.111	0.25	0.028	0.661	0.842	1.937	1.859
YGR052W	-0.873	-0.554	0.837	0.349	0.158	1.857	1.858
YDR059C	0.013	0.179	0.338	0.426	0.814	1.34	1.855
YKL107W	-0.312	-0.146	0.388	0.025	-0.214	1.061	1.854
YOL048C	-0.02	0.125	0.212	0.589	0.625	1.918	1.853
YMR271C	-0.25	-0.373	0.161	-0.04	0.33	1.755	1.852
YOL109W	0.697	0.89	0.821	0.767	0.419	1.367	1.851
YCLX09W	0.249	0.174	-0.18	-0.029	-0.059	-0.329	1.851
YBR296C	-0.617	-0.325	0.572	-0.963	-1.085	0.195	1.846
YBR218C	0.279	0.162	-0.276	-0.036	-0.074	-0.05	1.843
YDR018C	-0.462	1.015	-0.215	-0.305	-0.4	1.457	1.841
YDR009W	-0.418	-0.138	-0.155	-0.1	0.085	0.786	1.839
YBR218C	0.293	0.456	-0.473	-0.25	-0.098	-0.537	1.836
YIL097W	-0.413	0.101	-0.327	-0.11	-0.156	1.985	1.835
YBR149W	0.092	0.309	0.089	0.58	0.979	1.976	1.83
YLR038C	0.065	0.027	0.049	0.144	0.795	1.138	1.83
YLR219W	0.086	0.141	0.149	0.305	0.375	1.972	1.828
YBR056W	-0.611	-0.63	0.482	1.173	0.964	1.784	1.826
YOL126C	0.056	-0.085	-0.09	-0.261	0.629	1.195	1.825
YAL060W	0.148	0.408	0.116	0.727	0.717	2.063	1.822
YNL093W	-0.488	0.826	0.07	0.363	-0.047	1.977	1.817
YKR067W	0.109	0.022	0.157	0.658	1.024	1.241	1.817
YIL113W	-0.278	-0.209	-0.483	0.172	0.483	2.509	1.815
YBR203W	-0.368	-0.517	-0.341	-0.015	-0.194	2.114	1.811
YER015W	-0.444	-0.194	0.313	-0.14	-0.228	1.227	1.81
YOR031W	0.057	-0.056	-0.204	-0.028	0.341	2.146	1.809
YBR046C	-0.111	0.933	-0.702	0.124	0.177	1.929	1.806
YKL044W	0.054	-0.192	-0.581	-0.269	-0.395	0.481	1.805
YLR295C	0.077	-0.022	-0.309	0.306	0.398	1.734	1.803
YLR423C	-0.351	-0.187	0.598	0.423	1.131	1.876	1.8
YDR085C	-0.615	-0.134	0.7	0.193	1.062	1.936	1.796
YDR329C	-0.03	0.026	0.268	0.218	0.632	1.893	1.796
YMR311C	0.037	-0.158	-0.027	0.225	0.296	2.289	1.793
YPL078C	0.13	0.007	0.206	0.412	1.296	1.375	1.793
YLR415C	-0.18	-0.211	-0.236	-0.428	0.373	-0.491	1.792
YGR194C	-0.327	-0.108	0.286	0.907	1.303	1.722	1.789
YGL006W	-0.095	0.089	-0.133	0.82	1.013	1.601	1.787
YIL162W	0.142	0.487	0.744	0.588	0.747	3.083	1.785
YJR008W	-0.746	-0.746	0.479	0.162	-0.342	1.931	1.781
YGR256W	0.27	0.208	0.283	-0.432	0.14	1.826	1.778
YBL107C	0.119	0.037	0.558	0.359	0.682	1.026	1.774
YKL171W	-0.057	0.244	-0.147	-0.192	-0.003	1.066	1.772
YJR096W	-0.329	-0.026	0.107	0.607	1.401	3.067	1.771
YPL185W	-0.505	-0.344	-0.363	0.255	-0.231	1.692	1.766
YGR138C	0.346	0.633	2.075	1.714	1.216	0.812	1.764
YLR216C	0.435	0.254	0.197	0.56	0.549	2.25	1.762
YNL115C	-0.316	0.053	0.287	0.067	0.946	1.817	1.756
YLR173W	0.196	0.175	0.411	0.216	0.245	1.304	1.755
YDL021W	-0.163	0.008	0.522	1.13	1.468	2.123	1.755
YBR006W	-0.665	-0.724	0.419	0.505	0.499	1.53	1.755
YOL071W	0.012	0.033	0.371	0.599	0.531	2.141	1.752
YGL045W	-0.215	-0.291	-0.15	0.088	0.396	1.591	1.745
YFL052W	-1.036	-1.045	-0.148	-0.499	-0.57	0.859	1.743
YLL023C	0.16	0.09	0.484	0.74	0.921	2.386	1.738
YMR136W	-0.384	0.232	0.75	0.357	0.906	1.469	1.734
YPL265W	0.012	0.077	-0.698	-0.335	-0.771	0.011	1.732
YOR317W	0.343	0.633	0.392	0.839	1.122	1.461	1.731
YCR097W	-0.142	0.017	0.133	0.094	0.74	1.054	1.726
YDR272W	0.016	0.132	0.301	0.64	0.73	2.783	1.722
YEL039C	-0.257	-0.345	-0.268	0.172	0.472	2.153	1.719
YBR052C	0.049	0.105	0.65	1.31	0.917	2.401	1.715
YMR145C	0.202	0.39	0.465	0.349	0.521	0.796	1.714
YOR161C	-0.009	0.186	0.42	1.082	1.019	2.414	1.71
YPL134C	0.088	0.057	0.269	0.329	0.145	0.983	1.706
YOL053W	-0.211	0.527	0.775	0.434	0.426	1.578	1.706
YHR053C	0.278	-0.243	-0.167	-0.271	0.07	0.073	1.704
YER098W	-0.088	-0.271	0.301	0.359	-0.249	1.625	1.702
YHR104W	0.345	0.38	0.495	0.893	1.092	2.618	1.694
YJL151C	0.042	0.362	0.179	0.346	0.765	2.024	1.694
YDR505C	0.212	0.159	-0.154	-0.073	0.051	0.409	1.694
YCL040W	-0.593	-0.177	0.796	1.036	2.168	2.015	1.693
YBL038W	0.111	0.087	0.057	0.543	0.914	1.826	1.692
YDL245C	-0.122	-0.3	0.365	0.305	-0.317	1.505	1.691
YGR224W	-0.023	-0.092	0.329	0.056	0.021	0.845	1.689
YGR149W	-0.012	-0.05	0.611	0.794	0.706	1.248	1.688
YGR066C	-0.384	-1.078	0.256	-0.149	-0.686	2.092	1.686
YGL192W	-0.024	0.201	0.694	0.347	0.334	1.187	1.683
YBR212W	0.239	0.488	0.411	0.213	0.132	0.336	1.683
YFL054C	-0.726	-0.432	-0.386	-0.07	0.3	2.824	1.681
YDR031W	-0.236	0.086	0.152	0.363	0.962	2.506	1.677
YMR114C	-0.452	0.024	1.182	0.072	0.341	4.285	1.676
YDR313C	0.044	0.274	-0.092	-0.215	-0.501	1.827	1.676
YHR195W	0.095	0.14	0.621	0.351	0.454	2.422	1.675
YJL164C	-0.468	-0.837	0.186	1.354	0.809	1.887	1.674
YPR150W	-0.306	-0.446	-0.359	0.021	0.148	1.619	1.674
YNL104C	0.56	0.425	0.914	0.552	0.231	0.175	1.673
YNL100W	-0.24	-0.103	-0.182	0.527	0.832	1.576	1.671
YPL004C	0.288	0.473	0.166	0.704	1.085	1.956	1.669
YBR280C	-0.328	-0.345	-0.201	0.154	-0.303	2.377	1.667
YER141W	0.066	0.487	0.689	1.205	0.883	1.606	1.666
YGR028W	-0.204	0.207	0.51	0.744	1.336	1.564	1.666
NORF 8	0.118	0.274	-0.014	0.347	0.464	1.182	1.663
YGR019W	-0.064	-0.158	0.16	0.511	0.644	1.48	1.661
YNR002C	-0.085	-0.065	0.018	0.128	0.067	0.9	1.658
YKL142W	-0.001	0.296	0.177	0.743	1.541	2.75	1.653
YNL305C	0.007	0.302	0.569	0.492	1.204	2.74	1.651
YBR286W	0.631	0.557	0.815	0.74	0.624	0.498	1.644
YMR090W	-0.117	-0.108	0.595	0.468	1.346	2.57	1.642
YMR133W	-0.391	-0.059	0.24	0.346	0.997	1.67	1.64
YKL163W	0.467	0.519	0.526	0.183	0.375	1.423	1.638
YEL041W	-0.768	-0.512	0.461	-0.012	0.358	1.102	1.634
YOR052C	0.109	0.298	0.424	0.627	0.655	2.436	1.632
YGL059W	-0.943	-1.575	0.554	0.393	-0.506	1.876	1.625
YOR136W	0.127	0.386	0.494	0.71	1.044	1.537	1.623
YGR182C	0.15	-0.159	0.186	0.456	0.624	0.898	1.618
YDL091C	-0.188	-0.072	-0.157	0.177	0.455	1.537	1.615
YDL004W	0.126	0.105	0.086	0.557	0.784	1.838	1.613
YKL016C	-0.185	-0.225	-0.333	-0.029	0.321	1.582	1.613
YNL045W	0.212	0.369	0.559	0.571	0.793	1.66	1.613
YGR238C	-0.2	-0.086	0.128	0.207	0.368	1.359	1.612
YDL067C	-0.156	-0.05	0.084	0.381	0.637	1.047	1.604
YDR377W	0.151	0.299	0.27	0.35	1.026	1.146	1.604
YDR262W	0.171	0.196	-0.078	-0.246	-0.026	1.207	1.603
YLR271W	-0.084	0.066	0.167	0.477	0.532	1.59	1.601
YER035W	-0.123	-0.033	-0.194	0.087	0.865	2.404	1.596
YDR074W	0.243	0.214	0.159	1.255	1.253	2.187	1.594
YBR050C	-0.201	-0.053	-0.083	-0.122	-0.556	0.252	1.593
YCR061W	-0.758	0.087	0.558	0.382	0.451	1.758	1.592
YCR039C	0.04	0.826	0.309	0.476	0.49	1.64	1.585
YER182W	-0.327	-0.189	-0.22	0.194	0.437	2.181	1.585
YDR255C	-0.165	-0.196	0.147	0.483	-0.512	1.255	1.584
YNR073C	-0.487	-0.232	-0.265	-0.131	-0.009	2.517	1.584
YDR149C	-0.105	0.107	0.172	0.159	-0.217	0.586	1.58
YGL158W	-0.712	-2.446	0.307	0.069	-0.72	1.46	1.578
YJL144W	-0.352	-0.379	0.239	0.417	0.161	2.422	1.574
YIL111W	-0.02	0.347	0.701	1.363	1.872	3.289	1.562
YJL079C	-0.197	0.351	0.965	1.021	1.559	1.709	1.556
YJL153C	-0.639	-0.348	0.332	0.009	-0.306	1.346	1.546
YBR269C	-0.082	-0.243	-0.204	0.366	0.782	1.756	1.543
YDR298C	-0.126	0.084	0.641	0.502	0.722	1.305	1.541
YMR040W	-0.355	-0.469	-0.359	0.411	-0.022	1.035	1.531
YEL060C	0.266	-0.643	0.414	0.189	0.436	2.073	1.53
YJR080C	0.075	-0.057	0.296	0.524	0.157	1.731	1.529
YOR245C	0.155	0.11	0.249	0.053	0.08	1.111	1.528
YBR297W	-1.116	-0.859	0.697	-0.166	-0.193	0.949	1.528
YLL001W	0.11	0.153	0.214	0.565	0.735	1.368	1.526
YIL146C	-0.112	-0.495	-0.209	-0.523	-0.759	0.95	1.522
YML004C	0.229	0.533	0.21	0.404	0.814	1.992	1.52
YGL121C	0.118	0.362	0.236	0.422	0.902	1.608	1.518
YNL331C	-0.013	0.248	0.084	-0.162	-0.154	0.808	1.518
YBR204C	0.019	-0.022	0.1	0.783	1.007	1.556	1.516
YLL020C	0.045	0.185	-0.203	-0.081	0.253	0.554	1.512
YLL019C	0.057	-0.043	-0.174	0.051	-0.284	1.042	1.507
YER142C	-0.285	-0.028	0.304	0.252	0.201	1.396	1.506
YHR171W	-0.536	-0.339	0.526	0.386	-0.341	1.164	1.503
YMR030W	-0.576	-0.593	-0.24	-0.044	0.142	1.976	1.501
YMR139W	0.035	0.157	-0.091	0.596	0.465	1.562	1.499
YBR026C	-0.538	-0.316	0.39	0.781	0.389	1.649	1.498
YBR287W	-0.358	0.138	1.14	0.813	0.121	2.018	1.495
YMR186W	0.163	0.213	-0.346	0.083	0.441	0.699	1.494
YHR199C	0.198	0.139	-0.416	-0.169	-0.053	0.904	1.493
YBR053C	0.189	0.201	0.521	0.676	0.215	1.524	1.491
YLR152C	-0.237	-0.233	0.089	0.288	0.647	1.154	1.488
YNL055C	0.03	-0.092	0.092	0.627	0.535	1.437	1.486
YJL141C	0.672	0.091	-0.006	0.027	0.298	2.011	1.481
YGR130C	0.287	0.311	0.181	0.553	0.382	1.661	1.481
YER088C	0.379	0.296	0.664	0.31	0.288	0.627	1.48
YDR032C	0.185	0.404	0.839	1.225	1.316	1.863	1.471
YCR091W	-0.317	-0.198	-0.19	0.24	0.136	1.754	1.465
YNL036W	-0.008	-1.137	-2.302	-2.043	-2.472	1.33	1.464
YDR256C	-0.774	-0.454	0.262	-0.283	-0.975	0.91	1.461
PNCA	-1.41	-1.766	0	0	-1.653	0.55	1.459
YPR006C	-0.356	-0.37	-0.41	-0.333	0.185	1.005	1.449
KAN-MX	0.162	0.159	0.609	0.481	0.447	1.541	1.449
YBL066C	0.067	0.712	-0.559	-0.325	-0.328	0.419	1.448
YHL023C	-0.174	0.04	-0.137	-0.03	-0.055	0.684	1.448
YLR294C	-0.004	-0.289	-0.138	0.277	0.548	1.483	1.447
YKL188C	0.12	-0.456	-0.443	0.079	0.005	0.997	1.446
YLR251W	-0.196	0.06	-0.069	0.511	1.08	2.229	1.445
YOR347C	-0.093	0.281	0.543	0.895	1.451	1.686	1.444
EMPTY	0	0	-0.363	0	0	0.87	1.444
YKL034W	0.178	0.387	0.66	0.575	1.011	0.233	1.444
YBL086C	-0.398	-0.611	-0.087	0.032	-0.068	1.729	1.444
YDR516C	-0.11	0.246	0.38	0.999	1.26	2.54	1.443
YNL202W	-0.238	-0.053	-0.092	-0.103	0.198	1.16	1.441
YKL050C	-0.516	-0.321	-0.278	-0.429	-0.247	0.923	1.441
YOR152C	-0.224	0.52	0.326	0.226	0.113	0.836	1.437
YDR223W	-0.912	-0.056	0.937	0.138	0.833	1.242	1.437
YDL020C	-0.03	-0.646	-0.528	-0.311	-0.451	1.344	1.435
YFR011C	-0.136	0.048	0.355	0.504	0.764	1.25	1.435
YGR086C	0.32	0.074	-0.492	0.137	0.245	0.666	1.435
YGR289C	-0.541	-0.477	-0.006	-0.318	-0.336	1.761	1.433
YDR003W	-0.15	1.028	-0.17	0.417	0.578	1.537	1.433
YKL035W	0.314	0.595	0.763	1.349	1.12	2.225	1.43
YOR383C	0.215	-0.198	-0.392	-0.201	-0.299	1	1.43
YHR028C	0.181	0.445	0.707	0.724	0.739	1.222	1.426
YJR077C	0.068	-0.206	0.23	0.564	0.846	0.67	1.424
YML131W	-0.16	-0.448	0.384	0.187	0.119	2.112	1.423
YGR046W	0.046	0.051	-0.377	-0.168	0.122	1.126	1.421
YNL006W	0.04	0.108	-0.217	0.318	0.273	0.664	1.42
YKL091C	-0.269	-0.676	0.034	0.9	0.568	2.02	1.42
YER162C	-0.189	0.203	0.165	0.175	0.28	1.28	1.419
YMR195W	-0.095	0.298	0.172	0.449	1.17	1.984	1.418
YMR140W	-0.038	-0.06	-0.433	-0.231	-0.098	0.672	1.416
YKL133C	-0.125	-0.038	0.431	0.28	-2.364	1.865	1.413
YDR275W	-0.635	0.202	0.447	-0.033	-0.102	2.129	1.413
YBR021W	0.153	0.06	0.585	0.162	0.118	0.229	1.413
YPL147W	0.293	0.171	0.553	0.172	0.79	0.653	1.413
YNL332W	-0.707	-0.324	0.77	-0.255	0.229	0.895	1.41
YLL028W	0.09	0.335	0.727	0.923	1.225	1.052	1.409
YKL121W	0.117	0.162	0.087	0.381	0.91	1.396	1.406
YNL077W	-0.274	-0.36	-0.458	-0.167	-0.101	1.315	1.405
YOR384W	0.247	-0.233	0.286	-0.005	-0.22	0.677	1.405
YER039C	-0.383	-0.11	0.364	0.302	0.743	1.163	1.403
YER175C	-0.34	-0.139	0.13	0.107	0.129	1.326	1.403
EMPTY	0	0.878	0	0	0	0	1.402
YDL079C	0.093	1.195	0.017	0.102	0.157	1.87	1.401
YDR219C	-0.133	-1.37	0.25	0.433	-2.327	1.866	1.399
YOR303W	0.242	0.221	0.525	-0.699	-0.983	-0.287	1.398
YDL025C	-0.351	-0.066	0.382	0.62	1.351	1.341	1.397
YPL057C	0.1	0.214	0.689	0.237	0.47	0.766	1.395
YGL199C	0.146	0.023	0.029	0.443	0.797	1.912	1.394
YOL109W	0.44	0.425	0.465	0.39	0.688	0.838	1.393
YMR302C	-0.173	0.03	-0.337	0.355	0.563	1.376	1.393
YHR124W	0.005	0.371	0.682	0.151	0.454	0.971	1.391
YOR285W	-0.185	0.009	0.509	0.785	1.207	1.847	1.391
YHR087W	-0.387	-0.338	-0.109	0.326	1.187	3.116	1.389
YJR019C	-0.365	0.196	0.286	0.148	0.774	1.649	1.389
YPL015C	0.153	0.397	0.585	0.141	0.362	0.332	1.384
YOR230W	0.17	0.942	0.937	0.81	1.202	1.169	1.383
YJL166W	0.005	-0.24	0.149	0.604	0.746	1.878	1.383
YJL048C	-0.588	-0.944	0.82	0.228	-0.283	1.546	1.382
YGL145W	-0.011	0.111	0.384	0.2	-0.054	0.722	1.381
YLR093C	0.281	0.079	0.039	0.417	0.608	1.921	1.381
YOR389W	-0.266	-0.212	0.296	-0.022	-0.458	1.252	1.381
YLR193C	0.071	0.015	0.076	0.372	0.335	1.602	1.38
YER004W	0.24	0.332	0.333	0.146	0.177	1.195	1.379
YOR186W	-0.184	-0.27	0.088	0.02	0.281	1.478	1.378
YDL234C	-0.757	-0.642	0.499	0.32	-0.156	1.703	1.376
YPL133C	-0.036	0.051	0.519	0.164	-0.129	0.933	1.376
YAR023C	-0.151	0.36	0.149	0.29	-0.889	1.332	1.374
YDL194W	-0.069	0.068	0.089	-0.042	-0.19	0.638	1.373
NORF 95	0.037	0.051	-0.035	0.473	0.792	0.65	1.372
YGL213C	0.083	-0.156	0.213	-0.145	-0.106	-0.602	1.369
YOR135C	0.171	0.48	0.249	0.707	0.865	1.177	1.366
YIL099W	-0.557	-0.374	-0.504	0.005	-0.343	0.804	1.361
YJL112W	-0.278	-0.364	0.381	0.213	0.22	1.376	1.361
YNL125C	0.146	-0.05	0.089	0.232	0.429	0.763	1.359
EMPTY	0.417	0.23	-0.27	0.166	-2.305	-1.751	1.359
YDL247W	-0.138	-0.106	0.384	0.104	-0.21	0.405	1.359
YOR041C	-0.005	0.058	-0.365	-0.08	0.26	1.952	1.358
YEL070W	-1.183	-0.809	0.461	-0.26	-1.01	1.733	1.357
YHR092C	0.025	0.492	0.668	1.438	1.59	1.944	1.357
YOR032C	-0.817	-2.225	0.727	0.083	-0.031	1.974	1.357
YEL069C	-0.722	-0.57	0.322	-0.189	-0.146	1.237	1.357
YHR055C	0.002	-0.318	-0.331	-0.596	-0.147	-0.393	1.355
YNL146W	-0.399	-0.363	-0.247	0.123	0.37	1.315	1.353
YKL157W	0.295	0.592	0.162	0.272	0.534	1.038	1.352
YOR181W	-0.688	-0.293	0.665	-0.125	0.19	1.001	1.352
YGL180W	-0.057	-0.464	-0.204	-0.011	-0.261	1.006	1.351
YFL011W	-1.337	-0.92	0.228	-0.263	-0.54	1.254	1.351
YMR197C	-0.04	-0.098	0.485	0.242	0.96	1.614	1.35
YHR138C	-0.135	-0.035	-0.108	0.275	0.662	1.329	1.35
YLR279W	-0.179	0.117	-0.193	0.009	-0.156	0.798	1.347
YDL222C	-0.363	0.29	-1.384	-0.669	-0.229	1.018	1.346
YBL033C	0.056	-0.048	-0.093	0.085	0.337	1.171	1.346
YMR115W	-0.206	-0.038	0.487	0.324	0.444	1.167	1.344
YKL067W	-0.01	-0.057	-0.137	0.584	0.841	2.196	1.344
YAL002W	0.001	0.695	-0.127	0.154	-0.104	0.101	1.341
YCL049C	0	0.096	0.533	0.379	0.745	0.992	1.34
YMR148W	0.105	0.116	0.35	0.549	0.44	1.443	1.34
YDR306C	-0.048	-0.047	0.07	0.077	0.235	1.884	1.339
YFL055W	-1.742	-0.61	0.184	-0.322	-0.264	1.139	1.338
YCR023C	0.257	0.268	0.824	0.871	0.509	1.232	1.336
YDL027C	0.08	-0.547	-0.23	0.117	-0.149	0.726	1.334
YBR085W	-0.402	-0.39	0.604	0.239	-0.502	0.524	1.332
YGL046W	-0.493	-0.799	0.054	-0.046	-0.785	1.153	1.332
YER037W	0.016	-0.103	0.631	0.747	0.691	1.279	1.332
YOR107W	-0.115	0.19	0.952	-0.091	0.44	0.451	1.331
YLL016W	-0.172	-0.049	-0.239	-0.163	-0.041	0.296	1.331
YDR169C	0.002	0.128	0.157	-0.126	-0.025	0.588	1.329
YOL118C	-0.105	-0.247	0.058	0.346	0.211	0.769	1.329
YER033C	-0.126	-0.091	0.352	0.449	0.731	1.135	1.327
YPR158W	0.098	0.038	-0.34	0.36	0.664	1.241	1.327
YLL055W	-0.303	-0.359	0.181	0.058	-0.051	0.973	1.324
YPL219W	0.911	1.035	0	-3.828	0	0.842	1.322
YBR285W	-0.13	0.394	0.063	-0.045	-0.198	1.849	1.321
YGL188C	-0.418	-0.488	-0.002	0.48	0.561	0.501	1.319
YOL119C	0.131	0.118	-0.001	-0.134	-0.3	1.148	1.319
YJL036W	-0.305	-0.045	0.341	0.028	0.326	1.354	1.318
YPL166W	-0.026	-0.643	0.107	0.771	0.416	1.503	1.317
YOR007C	0.325	0.311	0.345	0.139	0.342	1.209	1.314
YHR080C	0.114	0.028	0.011	0.622	0.613	1.244	1.312
YDR173C	-0.157	0.338	0.189	0.194	0.038	0.897	1.312
YKL036C	-0.085	0.341	0.008	0.137	0.673	1.786	1.311
YHR015W	0.105	-1.25	0.11	-0.274	0.806	1.093	1.31
NORF 87	-0.005	0.233	0.459	0.6	0.891	0.346	1.31
YMR272C	0.085	0.339	0.896	0.863	1.334	0.913	1.308
YPR194C	-0.069	0.144	-0.031	0.511	1.098	0.448	1.308
YOR227W	-0.149	0.127	-0.243	0.007	0.539	0.344	1.306
NORF 47	-0.272	-0.178	-0.412	0.195	0.274	0.474	1.306
YBR019C	-0.568	-0.327	0.577	0.055	-1.067	0.934	1.305
YOL116W	-0.415	-0.811	0.474	0.121	-0.093	1.089	1.303
YNL033W	-0.167	-0.133	0.192	0.366	0.69	1.264	1.302
YPR172W	0.341	0.106	-0.169	-0.074	0.116	1.527	1.301
YJL016W	0.088	0.096	0.246	0.244	0.036	0.617	1.301
YJL017W	-0.079	0.897	0.523	0.323	0.118	0.675	1.301
YJR085C	0.238	0.233	0.667	0.942	0.962	1.258	1.3
YJL100W	-0.229	-0.185	-0.155	-0.039	0.207	1.489	1.299
YGL198W	-0.212	0.081	0.519	0.643	0.678	1.599	1.298
YDR330W	-0.167	0.097	-0.265	0.099	-0.088	2.584	1.297
YOL082W	0.07	0.709	0.378	0.527	0.859	1.924	1.296
YER174C	0.166	0.195	0.151	-0.41	0.073	0.284	1.293
YBL058W	-0.274	0.045	0.345	-0.009	0.245	1.143	1.293
YAL055W	-0.244	0.069	-0.248	0.229	-0.487	-0.24	1.293
YLR081W	0.116	0.232	0.158	0.775	1.14	1.647	1.292
YGR044C	0.14	0.238	0.189	0.546	0.674	1.589	1.286
YNL203C	-0.043	-0.069	-0.252	0.11	0.102	1.137	1.284
YMR098C	-0.61	0.892	0.666	0.424	-0.098	1.299	1.283
YJR127C	0.033	0.184	0.075	0.457	0.251	0.881	1.283
YOR097C	-0.157	0.297	0.133	0.199	-0.025	1.638	1.282
YPL150W	-0.14	0.001	0.121	0.681	0.737	1.013	1.28
YDR293C	0.231	0.144	-0.377	-0.21	-0.05	0.354	1.279
YIL122W	-0.585	-1.166	-0.876	-0.607	-0.265	1.407	1.277
NORF 2	-0.124	0.17	0.025	0.475	0.328	1.148	1.276
YGR022C	-0.09	-0.112	0.028	0.237	0.276	0.756	1.275
YGL096W	-0.504	-0.267	-0.23	0.172	0.182	1.337	1.273
YNL196C	-0.366	-0.175	0.409	-0.181	0.39	0.717	1.272
YDL154W	-0.777	0.005	-0.572	-0.304	-0.396	1.336	1.27
YBR103W	-0.371	-0.29	0.448	0.169	-0.044	0.611	1.27
YPL156C	0.008	-0.187	0.149	0.041	-0.243	0.747	1.266
YOR261C	0.327	0.104	0.329	0.043	0.381	1.505	1.266
YHL010C	-0.409	-0.159	0.057	0.038	-0.449	1.533	1.264
YKL147C	-0.122	-0.038	-0.327	-0.171	0.054	0.803	1.261
YLR001C	0.352	0.325	0.075	0.491	-0.034	1.096	1.256
YFL021W	-0.046	-0.033	0.223	-0.241	-0.378	0.649	1.254
YDR030C	-0.638	-0.614	0.219	0.056	-0.019	2.086	1.254
YMR009W	-0.14	-0.018	0.204	-0.08	0.364	1.455	1.253
YJR036C	-0.463	-0.542	-0.315	0.115	-0.259	1.129	1.25
YNL007C	0.12	-0.455	-0.015	0.2	0.386	1.507	1.25
YLR346C	-0.538	-0.661	-0.269	-0.278	-0.283	1.158	1.248
YOL131W	-0.56	-0.58	-0.763	-0.108	-0.54	0.554	1.247
YFL018C	0.103	0.142	0.409	0.621	0.797	0.832	1.246
YPR191W	0.112	0.34	-0.141	0.242	0.437	0.691	1.244
YJR020W	-0.188	0.168	-0.113	-0.096	0.548	1.447	1.241
YDR105C	0.055	0.355	0.856	0.621	1.118	1.064	1.241
YIL119C	0.158	0.584	0.657	0.928	0.778	1.455	1.237
YOR037W	-0.363	-0.013	0.502	-0.009	0.431	1.058	1.235
YHL047C	-0.53	-0.564	0.08	-0.481	-0.845	0.614	1.231
YJL068C	0.05	0.176	0.383	0.588	0.668	1.114	1.23
YDR287W	-0.032	0.033	0.444	0.419	-0.008	1.575	1.229
YDL183C	0.04	-0.312	-0.311	-0.293	-0.677	1.202	1.226
YMR188C	-0.103	0.01	0.467	0.281	1.242	2.076	1.225
YPL060W	-0.831	-2.645	0.402	0.241	-0.354	1.027	1.224
YGR102C	-0.173	-0.113	-0.15	-0.202	0.266	1.521	1.224
YLL017W	-0.012	0.001	0.118	0.212	-0.038	0.313	1.223
YDR275W	-0.504	-0.719	0.17	0.206	-0.39	1.142	1.222
YGL146C	-1.7	-1.046	0.027	0.287	-0.351	0.943	1.221
YMR068W	-0.395	-0.527	-0.359	0.231	-0.027	1.793	1.221
YIL006W	-0.296	-0.135	0.119	-0.328	0.114	0.959	1.221
YPL031C	0.013	-0.09	0.49	0.123	0.579	0.863	1.22
YJR034W	-0.098	0.173	0.115	0.504	0.808	1.897	1.219
YML030W	-0.067	0.04	0.178	0.254	0.603	0.703	1.218
YLR023C	0.251	0.532	0.409	0.318	0.395	0.584	1.215
YOL155C	0.151	0.213	0.2	0.491	0.91	0.412	1.215
YGR196C	-0.028	0.104	0.327	0.191	0.634	0.887	1.212
YMR027W	0.079	0.13	-0.084	-0.013	0.714	1.403	1.211
YKR009C	-0.039	0.114	0.217	0.414	0.39	0.813	1.21
YBR083W	-0.126	-0.079	0.313	-0.181	0.296	1.27	1.208
YOR081C	0.064	0.063	0.222	-0.056	-0.08	0.296	1.207
YDR455C	0.208	0.218	0.112	0.452	0.171	0.307	1.207
YLR283W	-0.104	-0.154	0.166	0.187	0.866	1.542	1.206
YHR016C	-0.001	0.227	-0.024	0.456	1.231	1.855	1.206
YHR213W	0.187	0.065	-0.018	0.047	-0.344	-0.603	1.204
YLR369W	0.033	-0.075	0.027	0.057	0.306	0.997	1.203
YHR161C	0.13	0.187	0.318	0.445	0.532	1.08	1.201
YEL073C	-0.061	0.434	0.045	0.36	-0.112	0.832	1.2
YCL033C	0.054	0.51	0.15	0.483	0.269	1.518	1.2
YJR039W	-0.138	-0.18	-0.341	0.003	0.064	1.418	1.199
YDR317W	-0.222	-0.119	0.19	0.039	0.451	0.435	1.199
YKL064W	0.273	0.317	0.384	0.491	0.362	1.319	1.198
YDR205W	-0.039	0.293	0.61	0.215	0.344	0.761	1.194
YKL146W	-0.461	-0.093	0.189	-0.018	0.285	1.504	1.193
YBR119W	-0.036	-0.033	0.57	0.279	-0.24	0.835	1.192
YDR131C	-0.48	-0.296	0.197	0.098	-0.398	1.128	1.192
YHR139C	-0.35	-0.638	0.374	-0.058	-0.042	0.563	1.188
YIL172C	-0.193	-0.121	0.474	-0.171	0.13	0.749	1.187
YHR057C	0.039	-0.054	-0.029	0.215	0.412	1.413	1.186
YPR192W	-0.487	-0.222	0.053	-0.076	0.145	0.853	1.186
YLL006W	0.309	0.386	0.153	0.13	0.413	1.208	1.186
YHR160C	-0.344	-0.455	0.134	0.613	-0.403	0.686	1.186
YBL050W	0.088	0.193	0.153	0.351	0.28	1.705	1.186
YHR162W	0.16	0.064	-0.047	0.189	0.453	0.359	1.184
YMR034C	-0.335	-0.395	-0.327	-0.685	-0.375	-0.693	1.184
YDR033W	0.262	0.504	0.741	0.827	0.791	0.255	1.184
YMR155W	-0.269	-0.429	0.908	0.662	0.55	1.629	1.183
YDL238C	-1.457	-0.859	0.306	0.166	0.244	1.213	1.183
YOR156C	-0.03	-0.511	-0.349	-0.401	-0.778	0.271	1.183
YCR004C	0.285	0.369	0.487	0.534	0.941	1.463	1.183
YFL051C	-0.397	-0.204	0.325	-0.18	-0.086	1.16	1.182
YNL223W	-0.654	-0.646	0.043	0.129	-0.19	0.966	1.181
YCR096C	-0.209	-0.174	-0.136	-0.058	0.628	0.756	1.179
YDR218C	-1.755	-0.317	0	-0.695	-0.973	1.317	1.178
YOL075C	0.186	0.369	0.403	0.331	0.231	0.607	1.178
YBL042C	0.408	0.426	0.978	0.299	0.997	-0.052	1.177
YBL102W	0.219	0.346	0.263	0.274	0.584	1.176	1.177
YMR104C	-0.694	-1.937	0.568	0.49	0.156	1.423	1.175
YOR228C	0.041	0.852	0.8	0.625	0.581	1.12	1.175
YDL174C	0.086	0.407	-0.057	0.12	0.115	0.21	1.175
YDR055W	0.218	0.446	1.063	0.979	1.032	1.369	1.173
YER020W	-0.677	-0.12	0.615	0.257	-0.211	1.724	1.172
YHR182W	-0.021	-0.2	0.147	0.019	0.159	0.496	1.171
YFR049W	-0.068	0.119	0.319	0.036	0.209	0.845	1.171
YHR184W	-1.486	-0.203	0.62	-0.085	-0.181	0.953	1.171
YPL240C	0.093	0.079	-0.498	0.091	0.549	1.076	1.171
YNL012W	0.002	-0.16	-0.284	0.051	0.011	1.357	1.17
YHR082C	-0.12	-0.102	-0.452	-0.44	0.079	0.052	1.17
YJR050W	-0.3	0.036	-0.052	0.02	0.335	1.373	1.169
YMR255W	0.264	0.147	0.286	0.191	0.354	1.151	1.169
YDR473C	-0.138	-0.293	0.147	-0.361	-0.092	1.088	1.167
YKL088W	0.406	0.146	0.273	-0.057	-0.873	1.253	1.167
YDR022C	-0.407	0.394	-0.15	-0.046	-0.187	1.068	1.165
YDR323C	-0.565	-0.147	0.303	0.29	0.69	0.944	1.163
YDR322W	-0.964	-0.677	0.252	0.057	-0.038	0.871	1.159
YGL047W	-0.038	-0.117	-0.12	0.427	0.793	2.152	1.159
YDR273W	-1.394	-0.569	0.467	0.338	-0.681	0.883	1.158
YAL026C	0.246	0.796	0.384	0.981	1.02	1.646	1.157
YKL094W	0.072	0.153	0.079	0.368	0.282	1.532	1.156
YGR258C	0.097	-0.122	0.298	0.338	-0.163	1.181	1.156
YLR170C	-0.001	-0.315	0.331	0.302	0.767	1.407	1.156
YOL165C	0.157	0.123	-0.199	-0.219	-0.405	0.961	1.156
YJL027C	-0.809	-0.652	-1.197	-0.611	-0.659	0.403	1.155
YLR253W	0.082	0.096	0.24	0.185	0.448	0.512	1.153
YJL059W	-0.121	0.093	0.78	0.654	0.853	1.102	1.153
YNL156C	0.24	0.293	0.108	0.251	0.463	1.442	1.152
YDR319C	-0.071	-0.006	0.743	0.452	0.347	1.003	1.151
YOR089C	0.11	0.36	-0.006	-0.132	0.509	1.814	1.15
YHR178W	0.17	-0.254	0.128	0.14	0.347	0.5	1.15
YLR307W	-1.152	-1.084	-0.237	-0.065	-0.045	1.941	1.149
YAL049C	0.152	0.292	-0.153	0.033	0.337	1.063	1.148
YKL039W	0.339	0.232	0.103	0.233	0.28	0.436	1.147
EMPTY	0	0	0	0.468	2.166	0	1.147
YCL067C	-0.044	0.124	0.288	0.349	0.682	1.101	1.145
YLR211C	-0.044	-0.231	-0.221	0.133	0.25	1.022	1.145
YGR053C	-2.035	-1.028	0.347	0.017	-0.062	1.131	1.144
YMR262W	-0.182	-0.09	0.418	0.399	0	0.79	1.144
YHR180W	0.108	-0.335	0.072	0.096	-0.034	0.783	1.144
YIL102C	-0.482	-0.058	-0.396	-0.392	-0.052	0.38	1.143
YDL244W	-0.663	-0.041	-0.128	-0.701	-0.665	1.33	1.143
YNL180C	0.311	0.017	-0.115	-0.178	-0.116	0.823	1.142
YKL027W	-0.027	0.168	0.174	1.023	0.445	1.302	1.141
YGR231C	0.004	-0.077	0.478	0.277	0.343	1.626	1.14
YDR391C	-0.062	-0.038	0.606	0.376	0.554	1.354	1.137
YKL043W	-0.08	-0.431	-0.698	-0.199	-0.127	0.766	1.135
YLR133W	-0.1	0.273	0.128	0.277	0.515	0.762	1.134
YHL048W	0.379	0.642	0.89	0.866	0.998	1.126	1.133
YPL018W	-0.022	-0.213	-0.061	0.069	-0.063	1.368	1.132
YJR078W	0	-3.103	-1.165	-0.088	0.238	0.942	1.131
YHR214W	0.182	0.068	0.701	0.557	0.463	0.684	1.129
YGL117W	-0.466	-0.24	0.627	0.348	0.486	0.849	1.129
YLR252W	-0.071	-0.044	-0.057	0.96	0.942	2.229	1.128
YOR365C	0.129	-0.125	0.023	-0.32	-0.496	0.745	1.128
YDR387C	0.206	0.346	0.861	0.677	0.394	0.712	1.127
YOL016C	-0.004	0.194	0.545	0.798	1.047	1.537	1.126
YHR176W	0.284	-0.653	0.275	0.155	0.98	0.865	1.126
YDR076W	-0.763	-0.816	0.461	0.27	-0.27	0.874	1.126
YHL044W	-0.216	0.079	0.299	0.133	0.216	0.717	1.124
YOR120W	-0.424	-0.539	-0.215	0.095	0.12	1.937	1.123
YDR111C	0.029	0.209	0.591	0.186	0.442	0.662	1.123
YPR151C	-0.233	-0.196	-0.106	0.151	0.318	1.176	1.123
YER014W	-0.312	-0.377	0.503	0.108	-0.13	1.276	1.121
YPR196W	-0.159	0.032	0.131	-0.155	-0.137	-0.219	1.118
YDR262W	-0.192	-0.133	-0.11	-0.135	-0.254	1.175	1.117
YDL149W	0.33	0.396	0.717	0.769	0.584	0.935	1.116
YGR161C	-0.05	-0.089	-1.222	-0.454	-0.427	0.909	1.116
YOR003W	0.011	-0.096	0.264	-0.201	-0.167	0.89	1.116
YJL029C	-0.027	0.042	-0.149	-0.2	0.048	-0.13	1.115
YFR014C	-0.585	-0.677	0.211	0.599	0.68	1.316	1.115
YPR148C	0.256	0.18	0.608	0.58	0.578	1.366	1.114
YLL027W	0.029	0.05	-0.206	-0.021	0.35	0.662	1.113
YPR140W	0.159	0.037	0.271	0.237	0.364	1.282	1.111
YGR288W	-0.597	-0.196	0.476	-0.078	0.133	1.115	1.111
YOR125C	-0.279	-0.121	0.394	0.602	0.055	1.593	1.11
YLR446W	0.023	-0.012	0.153	-0.318	-0.628	0.787	1.109
YMR210W	0.178	-0.103	0.506	0.479	-0.398	2.051	1.109
YDR423C	-0.117	0.16	0.21	0.155	0.246	1.387	1.109
YBR122C	0.102	0.26	0.366	0.344	0.089	1.393	1.108
YDR129C	0.302	0.582	0.383	0.207	0.484	1.439	1.107
YOR036W	-0.208	-0.015	0.262	0.379	0.58	1.479	1.107
YDR535C	-0.456	-0.519	0.322	-0.173	0.124	0.635	1.106
YGR237C	-0.325	-0.39	0.328	0.341	0.556	1.294	1.106
YJL221C	-0.148	-0.011	-0.471	-0.313	0.342	1.428	1.105
YGL251C	-0.169	-0.164	0.313	0.203	-0.138	0.48	1.104
YLR246W	-0.091	-0.241	0.104	0.387	0.077	1.193	1.104
YMR097C	0.081	0.103	0.528	0.371	-1.13	1.465	1.104
YER116C	-0.075	-0.116	0.143	0.022	-0.179	0.796	1.103
YHR159W	-0.67	-0.318	0.388	0.085	0.068	1.198	1.103
YHR002W	0.035	-0.411	0.294	0.134	-0.832	1.264	1.103
YGL143C	-0.84	-0.517	0.46	0.314	0.396	0.991	1.103
YNL142W	-0.139	-0.033	0.094	0.139	0.491	0.522	1.102
YHR011W	-1.583	-0.733	0.439	-0.018	0	0.847	1.101
YPL203W	0.161	0.086	0.505	0.1	0.496	1.043	1.101
NORF 76	-0.084	0.203	-0.015	0.324	0.112	0.376	1.1
YJL131C	-0.543	-0.037	0.624	0.18	1.016	1.196	1.099
YDL048C	-0.068	0.463	1.129	0.717	1.019	0.958	1.099
YDL033C	-0.02	1.186	-0.086	0.11	-0.876	-0.024	1.098
YMR193W	-0.308	0.007	0.498	0.407	0.627	1.214	1.098
YAL028W	0.237	0.39	-0.263	0.106	0.154	0.883	1.098
YDL197C	0.17	0.302	0.067	-0.106	-0.482	0.414	1.098
YDR497C	-0.055	0.204	0.133	0.271	0.696	-0.561	1.097
YOR275C	0.017	-0.102	0.096	0.281	0.362	0.434	1.097
YJR051W	-0.076	0.273	0.491	0.484	0.928	1.481	1.096
YJL165C	0.304	0.123	0.227	0.123	0.276	0.928	1.094
YGL250W	-0.3	-0.97	0.25	0.347	-0.118	1.008	1.094
YDR425W	-0.371	-0.578	-0.65	-0.181	0.123	0.236	1.093
YIL166C	-0.882	-1.032	0.763	-0.066	-2.079	1.544	1.091
YOR042W	-0.251	0.077	0.226	0.087	0.232	1.274	1.091
YGR276C	0.279	0.321	0.308	0.119	0.436	0.189	1.088
YOL129W	0.029	0.079	0.265	0.734	0.96	0.7	1.088
YJR161C	0.536	0.449	0.582	0.883	0.918	1.196	1.087
YDR358W	-0.044	-0.129	0.14	0.817	0.66	1.957	1.086
YMR023C	-0.047	-0.296	0.305	0.419	-1.078	1.263	1.086
YNR029C	0.116	-0.162	-0.041	-0.233	0.062	-0.543	1.085
YLR025W	0.275	0.049	0.007	0.11	-0.017	1.565	1.085
YDR181C	-0.415	-0.248	0.445	-0.068	0.582	0.557	1.084
YDR259C	-0.292	-0.971	-0.612	0.463	-1.676	0.826	1.082
YDL124W	0.029	-0.203	-0.16	0.719	0.852	2.062	1.082
YDR221W	-0.566	-0.317	0.603	0.576	-0.591	0.89	1.081
YML132W	0.2	0.465	0.522	0.597	0.9	0.884	1.081
YFR022W	-0.794	-0.817	0.682	0.216	-0.327	1.073	1.081
YDR479C	0.122	0.248	0.377	0.145	0.05	1.058	1.08
YDR124W	-0.244	0.138	-0.075	0.039	0.678	0.407	1.079
YOR267C	0.224	0.219	0.799	0.405	0.279	1.03	1.079
YFL056C	-0.153	-0.296	-0.206	-0.143	-0.406	0.785	1.077
YJR079W	-0.061	-0.49	-0.191	0.391	0.599	1.427	1.075
YNL019C	-0.247	-0.184	0.178	0.289	0.184	0.587	1.075
YHR050W	0.013	0.366	0.469	0.481	0.475	0.411	1.074
YDR459C	0.186	0.304	0.606	0.207	-0.316	0.142	1.074
YLR248W	0.114	0.238	0.224	0.436	1.003	1.263	1.072
YBR120C	0.006	0.136	0.399	-0.032	-0.297	1.098	1.071
YFL042C	-0.699	-1.211	-0.077	0.352	-0.115	1.219	1.069
YMR160W	-0.294	-0.053	-0.259	0.158	0.383	0.934	1.069
YPL196W	-0.073	-0.066	0.11	0.397	0.576	1.829	1.068
YKL038W	0.098	0.144	-0.371	-0.25	0.56	0.686	1.067
YDR380W	0.053	-0.025	-0.045	0.263	0.705	-0.135	1.067
YPR100W	0.023	0.027	0.154	0.503	0.739	1.217	1.066
YAR027W	-0.003	0.522	0.347	0.806	0.756	1.949	1.065
YOL122C	0.105	-0.005	0.396	0.884	0.912	0.477	1.064
YLR237W	0.129	0.21	0.075	0.023	0.056	-0.148	1.063
YGR132C	0.431	0.215	0.432	0.621	0.681	1.598	1.063
YIL167W	-0.082	-0.203	-0.171	-0.125	-0.439	0.578	1.062
YHR097C	-0.181	-0.372	-0.016	0.345	0.333	1.172	1.061
YBR157C	-0.16	-0.018	0.296	0.278	0.815	1.368	1.06
YOR257W	-0.16	-0.238	-0.185	-0.279	0.322	1.32	1.059
YBR111C	0.132	0.159	0.168	0.676	1.146	1.564	1.058
YDL123W	0.193	0.652	0.067	0.031	-0.23	-0.013	1.057
YGL131C	0.195	0.263	0.438	0.45	0.333	0.926	1.057
YJR156C	-0.382	-0.684	-0.328	0.011	-0.324	1.196	1.056
YGL193C	-0.163	0.041	-0.077	-0.07	0.256	0.382	1.056
YML118W	-0.55	-0.257	0.315	0.164	0.184	1.003	1.055
YGR021W	-0.496	-0.586	-0.275	0.275	0.361	0.708	1.054
YHR137W	0.096	-0.045	0.259	0.223	0.913	0.218	1.054
YDR453C	0.34	0.273	0.319	0.473	0.3	1.746	1.052
YBR035C	0.127	-0.008	0.534	0.412	0.969	1.339	1.052
YER081W	0.111	0.174	0.123	-0.355	-0.163	0.945	1.051
YAL028AW	-0.283	0.788	-0.426	0.475	-0.201	0.306	1.05
YNL208W	-0.237	-0.593	0.109	0.403	-0.107	0.5	1.05
YLR431C	0.053	0.189	0.16	-0.273	0.241	0.572	1.05
YER026C	0.031	0.399	0.91	0.793	0.599	1.313	1.05
YOR187W	0.231	0.629	0.847	0.719	1.14	0.914	1.049
YDR057W	-0.014	0.104	0.56	0.316	0.485	1.265	1.048
YDR494W	-0.125	-0.254	0.252	0.229	0.311	1.617	1.048
YJL066C	0.148	0.14	-0.195	0.232	0.235	0.84	1.048
YIR016W	-0.608	-0.145	0.374	0.106	0.723	1.525	1.045
YBR272C	-0.098	-0.148	0.454	-0.003	0.181	0.95	1.045
YGL051W	0.051	0.31	0.288	0.194	0.625	1.371	1.045
YGR290W	-0.173	-0.161	-0.111	-0.041	0.342	0.835	1.045
YGL003C	0.052	-0.009	0.056	-0.398	-0.318	0.708	1.044
YBR077C	0.077	0.004	0.326	0.378	-0.354	0.931	1.044
YER152C	-0.757	-0.232	0.409	-0.283	-0.063	0.72	1.044
YIL088C	-0.027	0.218	0.253	0.489	0.968	0.905	1.043
YJL159W	0.21	0.402	0.161	0.199	0.227	0.633	1.043
YPL173W	-0.092	-0.008	0.372	-0.199	0.374	1.054	1.042
YDL115C	-0.221	-0.078	-0.154	-0.114	0.174	1.086	1.039
YMR135C	-0.554	-0.268	0.48	0.001	0.872	1.239	1.038
YJL015C	-0.277	-0.716	0.195	0.366	-0.073	0.675	1.038
YKR101W	-0.133	-1.381	-1.358	0.338	0.031	1.532	1.037
YGR096W	-0.358	-0.086	-0.085	-0.356	0.013	-0.186	1.037
YNL176C	0.124	0.226	0.287	-0.033	-0.082	0.042	1.037
YFL043C	-0.313	-0.02	0.337	0.195	-0.62	0.991	1.036
YJR104C	0.201	0.081	0.287	0.749	0.508	1.649	1.036
YPL113C	-0.072	-0.114	0.411	-0.028	0.025	1.247	1.036
YPR193C	0.016	-0.256	-0.597	-0.026	-0.029	1.047	1.035
YLR257W	0.116	0.112	0.077	0.54	1.17	1.662	1.035
YAR068W	-0.137	0.405	0.541	0.635	0.308	0.597	1.034
YDL229W	0.12	0.498	0.048	0.137	0.543	0.3	1.034
YDR495C	-0.028	-0.082	0	0.052	0.318	0.372	1.033
YHR212C	-0.19	-0.267	-0.137	-0.124	0.02	0.358	1.033
YHR140W	-0.494	-0.333	0.485	0.235	0.838	0.863	1.033
YJL031C	-0.192	-0.207	0.286	0.221	0.276	1.433	1.033
YDL237W	0.152	0.152	0.801	0.587	0.745	0.939	1.031
YML119W	0.086	0.153	0.472	0.118	0.481	0.731	1.03
YHR202W	-0.178	-0.031	0.341	0.25	0.619	0.882	1.03
YMR089C	0.036	0.212	0.196	0.328	0.701	0.713	1.03
YOL157C	-0.024	0.087	0.006	-0.286	0.328	1.276	1.028
YOL047C	-0.406	-0.412	0.048	0.152	0.101	1.032	1.028
YMR159C	-0.59	-0.485	-0.085	0.281	-0.236	1.034	1.027
YNR071C	-0.726	-0.294	-0.304	0.026	-0.082	2.47	1.026
YOR237W	-0.972	-0.425	0.654	-0.453	-0.162	0.76	1.026
YHR156C	-0.475	-0.269	0.473	0.087	0.114	0.756	1.025
YBL047C	0.006	0.91	-0.035	0.135	-0.084	0.517	1.023
YDR458C	-0.032	-0.132	0.142	0.021	0.031	1.484	1.023
YKR086W	-0.001	-0.014	-0.263	0.159	0.499	0.27	1.023
YCLX10C	0.167	0.47	0.174	0.202	0.124	0.138	1.023
YPL005W	-0.544	-0.182	-0.34	-0.282	0.304	0.915	1.019
YDR079W	0.008	-0.066	0.507	0.164	0.582	1.27	1.017
YGR230W	-0.046	0.666	0.166	0.443	0.365	0.76	1.017
YLR097C	0.075	0.243	0.158	0.281	0.201	1.256	1.016
YER097W	-0.108	0.317	-0.027	0.11	-0.113	0.102	1.016
YMR232W	-0.602	-1.609	0.229	0.015	-0.555	1.269	1.015
YGR076C	-0.049	-0.12	0.005	-0.049	0.69	1.487	1.015
YDL066W	0.071	0.044	-0.404	0.012	0.213	0.603	1.013
YGL184C	-1.322	-3.467	-0.051	-0.588	-4.222	1.594	1.012
YIL124W	0.144	0.208	0.629	1.143	1.251	1.628	1.01
YJR046W	0.228	0.162	-0.349	-0.406	-0.284	-0.192	1.01
YBR126C	0.278	0.13	-0.132	0.763	0.929	1.904	1.01
YLR220W	0.167	0.188	0.384	0.494	0.587	0.833	1.009
YCL064C	0.202	-0.049	0.014	-0.329	-1.019	0.874	1.008
YBR037C	-0.111	-0.202	0.483	0.236	0.698	0.957	1.007
YDR175C	-0.059	-0.129	0.446	0.271	0.613	1.202	1.006
YPL276W	-0.09	-0.19	-0.089	0.242	-0.069	0.935	1.005
YER178W	0.448	0.555	0.78	0.496	0.587	0.004	1.004
YCR011C	0.086	0.325	0.131	0.64	0.821	0.913	1.003
YJL072C	-0.166	-0.375	0.153	-0.025	-0.257	0.638	1.002
YCL044C	-0.158	-0.298	-0.205	-0.284	-0.394	0.246	1.002
YBR256C	0.3	0.15	0.619	0.738	0.476	1.673	1.001
YOR055W	-0.18	0.18	-0.211	-0.177	0.087	0.574	1
YAL018C	-1.466	0	0	-1.189	-0.86	1.222	1
YBL095W	-0.224	0.151	0.163	-0.125	-0.245	1.027	0.999
YKR014C	0.029	-0.154	-0.079	0.322	0.635	1.515	0.999
YKL100C	0.019	0.106	0.608	0.469	0.847	0.99	0.997
YIL155C	-0.459	-0.049	0.227	0.229	0.007	1.264	0.997
YDR515W	-0.212	-0.141	-0.106	-0.101	0.168	0.663	0.997
YLR151C	-0.082	-0.047	0.098	0.29	-0.48	1.136	0.996
YKR098C	0.1	0.099	-0.024	0.307	-0.623	1.864	0.995
YFR029W	-0.428	0.284	0.153	0.153	-0.284	0.849	0.995
YOR193W	-0.112	-0.105	0.24	0.028	0.257	1.425	0.995
YGL033W	-0.694	0.477	0	-0.26	-0.549	0.813	0.993
YLR203C	0.295	0.477	0.46	0.319	0.553	0.859	0.993
YAL061W	-0.532	0.028	-0.333	-0.102	1.172	2.087	0.992
YLR266C	0.129	0.245	0.366	0.385	-0.03	0.578	0.992
YBL096C	0.015	0.109	-0.081	0.077	-0.022	1.01	0.992
YOR351C	-0.522	-0.192	0.763	0.044	0.182	0.944	0.992
YDR456W	0.169	0.085	0.525	0.242	0.239	0.708	0.992
YJR149W	-0.324	-0.335	-0.834	-0.696	-0.838	0.109	0.991
YDR254W	-0.791	-0.789	0.383	0.286	0.312	0.994	0.991
YKL161C	0.122	0.024	0.445	0.208	-0.307	0.779	0.991
YER095W	-0.833	0.362	0.425	-0.206	-0.285	1.31	0.99
YGL185C	0.058	0.606	0.046	0.187	0.346	1.373	0.99
YDR203W	-0.351	-0.256	0.115	0.142	0.135	1.403	0.99
YJR117W	0.289	0.332	0.519	0.21	0.204	0.702	0.989
YOR244W	0.132	0.03	0.15	0.258	0.752	1.76	0.989
YLL060C	-0.123	-0.023	0.271	0.253	0.337	0.828	0.988
YDR282C	-0.654	-1.122	-0.06	0.016	-0.074	1.28	0.988
YHR004C	-0.197	-0.488	0.243	0.28	0.195	1.029	0.988
YGR183C	0.053	0.184	0.07	0.24	0.41	0.726	0.987
YJR158W	-0.128	-0.326	0.062	0.161	-0.042	1.211	0.987
YFL059W	-0.836	-0.396	0.468	-0.035	0.093	0.849	0.986
YOL138C	-0.155	0.279	-0.475	-0.263	0.05	0.704	0.985
YBR137W	-0.113	0.565	-0.239	0.292	0.303	1.932	0.985
YJR113C	-0.691	-0.312	-0.199	-0.326	-0.095	0.217	0.984
YLR189C	0.049	0.135	-0.015	0.353	0.578	0.748	0.984
LAMBDA	-0.734	-0.891	-1.102	-0.277	-2.143	-0.415	0.984
YGR222W	-0.004	-0.062	0.497	0.389	0.587	1.17	0.983
YFR023W	-1.128	0.685	-0.163	-0.519	-1.261	0.997	0.982
YPL097W	-0.329	-0.214	0.458	0.279	0.497	1.123	0.982
YOR149C	0.344	0.692	0.959	0.56	0.209	0.745	0.981
YLR234W	-0.945	-1.062	-0.567	-0.216	-0.862	1.281	0.981
YJR130C	-0.6	-1.323	0.18	0.409	0.627	1.416	0.981
YCRX21C	0.014	0.008	-0.222	-0.219	-0.108	0.744	0.98
YNL321W	0.096	0.084	0.176	0.601	0.353	0.977	0.979
YBR284W	0.036	0.57	-0.093	0.013	-0.165	0.789	0.979
YNR023W	0.087	0.125	0.145	-0.187	0.351	0.116	0.979
YBR262C	-0.054	-0.343	0.066	0.35	0.122	1.401	0.978
YGR139W	0.024	-0.206	0.995	0.933	0.359	0.278	0.978
YAR028W	0.318	0.521	0.736	0.638	0.662	1.775	0.977
YOL096C	-0.312	-0.686	0.542	0.253	0.026	1.033	0.976
YBL080C	-0.809	-0.436	0.154	0.022	0.226	0.681	0.976
YGL182C	-0.055	-0.163	-0.17	-0.119	-0.038	0.563	0.975
YJR135C	-0.467	-0.319	0.385	0.37	-0.492	1.269	0.975
YJL211C	0.083	0.39	0.149	0.529	0.446	0.713	0.975
YMR173W	0.279	0.156	-0.043	0.435	0.4	1.7	0.974
YLR233C	-0.076	0.2	0.212	0.275	0.597	0.428	0.974
YFR047C	-0.064	-0.427	0.746	0.404	0.764	1.528	0.974
YDR357C	0.019	0.275	0.491	0.47	-0.127	0.423	0.973
YJL037W	-0.608	-1.733	-1.309	0.171	0.718	1.22	0.973
YLR055C	-0.149	-0.175	0.231	0.041	-1.026	0.904	0.972
YLR376C	-0.492	-0.437	-0.19	-0.217	0.059	1.09	0.971
YDR177W	0.091	0.035	0.445	0.177	0.353	0.443	0.97
YIL042C	-0.547	-0.026	-0.251	-0.083	-0.201	0.768	0.969
YGL237C	0.321	1.132	0.057	0.363	0.318	1.406	0.969
YDR338C	-0.186	-0.378	-0.107	-0.332	-0.537	1.19	0.968
YHR125W	-0.103	-0.467	-0.19	0.149	0.236	0.615	0.968
YLR201C	0.15	0.241	0.361	0.285	0.563	1.013	0.968
YJL172W	-0.197	-0.158	0.263	0.399	0.761	0.728	0.965
YER069W	0.23	0.288	0.183	0.165	-0.184	0.36	0.964
YKL189W	-0.005	0.016	-0.49	-0.192	0.023	1.526	0.961
YHR086W	-0.072	0.25	0.521	0.196	0.556	0.895	0.96
YPL280W	-0.12	-0.05	-0.319	-0.035	-0.144	0.35	0.96
YOR219C	0.32	0.284	0.293	0.401	0.265	0.9	0.96
YML110C	0.017	0.243	0.583	0.61	0.899	1.33	0.959
YMR180C	-0.148	0.2	-0.086	-0.045	0.055	0.933	0.954
EMPTY	0.459	0	0	0.196	0	0	0.954
YBR129C	-0.116	-0.114	0.492	0.389	0.593	0.817	0.953
YDR230W	-0.274	-0.028	-0.201	0.422	0.378	1.415	0.953
YNL270C	-0.608	-0.343	0.501	-0.081	-1.952	1.074	0.952
YLR273C	-0.076	-0.025	-0.052	-0.093	0.11	0.57	0.951
YLR350W	-0.075	-0.078	0.062	-0.057	0.355	1.137	0.95
YNL324W	-0.197	0.027	-0.336	0.093	-0.174	-0.249	0.949
YDR369C	-0.116	-0.184	0.128	0.286	0.095	0.38	0.949
YIL161W	-0.274	-0.639	-0.031	-0.222	0.404	0.819	0.948
YIL024C	-0.27	-0.603	-0.628	-0.472	-0.896	1.201	0.948
YGR068C	-0.381	0.064	-0.344	-0.243	-0.077	0.372	0.946
YGR232W	0.269	0.2	0.466	0.377	0.4	0.974	0.946
YGL156W	0.14	0.056	0.235	-0.008	-0.114	0.855	0.946
YJL094C	0.052	-0.062	0.042	0.346	0.167	0.607	0.945
YER103W	0.233	0.087	-0.017	0.03	0.299	1.07	0.945
YDR265W	-0.28	-0.202	0.012	0.087	0.268	0.959	0.944
YPR001W	-0.214	-0.16	-0.26	-0.099	-0.058	0.383	0.943
YLR298C	-0.083	-0.018	0.339	0.231	0.291	1.269	0.943
YDL239C	-0.464	-0.131	-0.253	0.084	0.557	-0.356	0.943
YDR179C	-0.607	-0.229	0.369	-0.101	-0.371	0.835	0.943
YKL065C	0.009	-0.079	-0.047	0.58	1.025	1.983	0.943
YOR069W	-0.026	0.043	0.7	0.141	0.406	0.901	0.943
YHR033W	-0.179	-0.36	0.787	-0.222	0.057	0.776	0.943
YDR345C	0.309	0.743	1.008	0.788	0.828	0.831	0.942
YJL038C	-0.519	-0.616	0.601	0.072	-0.143	0.957	0.941
NORF 84	-0.083	-0.042	-0.31	0.02	0.021	-0.151	0.941
YCR036W	-0.369	-1.645	0.564	0.352	0.024	1.156	0.94
YMR008C	0.336	0.406	0.386	0.321	0.674	0.095	0.94
YPL114W	-0.241	-1.347	-0.079	0.108	0.021	1.125	0.939
YCR026C	-0.105	0.15	-0.195	0.185	-0.974	0.139	0.938
YOR111W	-0.171	-0.302	0.148	-0.1	0.319	0.825	0.937
YJL053W	0.13	0.05	0.525	0.355	0.293	0.957	0.936
YDR436W	-0.162	0.079	-0.558	-0.203	-0.154	1.777	0.936
YKL005C	0.046	0.166	0.252	0.2	0.142	0.727	0.936
YLR218C	-0.026	-0.305	-0.291	0.329	0.359	1.568	0.936
YKL155C	0.234	0.157	0.386	0.322	0.074	1.11	0.935
YHL020C	-0.247	-0.019	0.267	0.219	0.061	0.989	0.935
YAL056W	0.09	0.884	0.165	0.199	0.034	0.148	0.935
YKR066C	-0.042	0.373	0.737	0.331	0.719	1.504	0.934
YDR232W	-0.043	-0.002	1.124	-0.075	0.235	0.257	0.934
YDR069C	-0.241	0.354	-0.372	-0.031	-0.541	-0.198	0.933
YLR047C	0.361	0.492	0.502	0.475	0.09	0.48	0.932
YAR062W	-0.382	0.236	0.118	0.098	-0.44	0.312	0.93
YNL241C	-0.282	0.015	-0.237	-0.148	-0.033	0.562	0.929
YOR005C	-0.165	-0.262	0.053	0.033	-0.045	1.364	0.928
YDR289C	0.183	-0.222	0.307	0.138	0.114	1.049	0.928
YPR066W	0.054	-0.083	0.04	0.133	-0.023	0.005	0.928
YIL143C	0.126	0.348	0.033	0.274	-0.005	0.639	0.927
YDL078C	-0.034	0.694	-0.112	0.184	0.121	0.798	0.927
YDR041W	-0.039	0.278	0.375	0.697	0.886	1.508	0.925
YML089C	-0.687	-0.507	-0.352	-0.513	0.452	0.533	0.925
YIR037W	0.202	0.016	0.231	0.545	0.386	1.184	0.924
YJR106W	-0.095	-0.578	0.277	0.402	0.023	0.575	0.924
YLR107W	0.053	0.38	0.183	0.115	0.384	1.352	0.923
YPR152C	-0.523	-0.428	0.361	-0.166	-0.491	0.897	0.923
YIL077C	-0.354	-0.313	-0.319	-0.001	-0.011	1.441	0.921
YGL159W	0.124	-0.036	0.381	0.177	-0.593	0.785	0.921
YJL093C	0.222	0.476	0.303	0.204	0.259	0.033	0.921
NORF 88	0.167	0.029	0.085	0.145	0.498	0.333	0.921
YJR114W	-0.579	-0.876	-0.172	-0.479	0.085	0.418	0.92
YHL028W	-0.342	0.075	1.291	1.184	2.042	1.044	0.919
YLR326W	-0.203	-0.29	-0.205	0.24	0.423	0.279	0.919
YFR040W	-0.034	-0.085	-0.089	0.03	0.16	0.4	0.918
YAR033W	0.227	0.518	0.273	0.393	-0.017	0.82	0.918
YGR100W	-0.014	0.073	0.049	0.198	0.534	0.402	0.916
YOR171C	0.271	0.313	0.313	0.056	0.534	1.01	0.915
YLR165C	0.133	-0.045	-0.17	0.186	0.387	0.796	0.915
YDL046W	-0.066	-0.007	0.222	0.47	0.659	1.415	0.915
YCR082W	0.086	-0.051	-0.142	0.342	0.059	0.964	0.914
NORF 6	-0.1	0.239	-0.174	0.181	0.655	0.658	0.913
YMR007W	-0.203	-0.251	0.012	0.187	0.436	-0.358	0.913
YML117W	0.088	0.29	0.199	0.204	0.697	0.835	0.913
YIL151C	-0.443	0.073	-0.441	-0.277	-0.428	-0.382	0.913
YOL016C	-0.249	0.06	0.358	0.468	1.007	0.897	0.912
YBR302C	0.166	0.212	0.405	0.348	0.918	0.829	0.912
YMR052W	-0.853	-1.017	0.065	-0.335	-0.958	0.288	0.912
YMR013C	-0.073	0.698	0	0.02	0.187	0.237	0.912
YOL147C	0.167	-0.049	0.548	-0.07	-0.129	0.259	0.91
YER106W	-0.901	-0.475	0.315	-0.207	-0.59	0.921	0.909
YKL062W	0.24	0.667	0.406	0.786	1.047	1.035	0.908
YER061C	-0.991	-0.182	0.9	0.42	0.794	1.595	0.908
YHL016C	-0.454	-0.097	0.251	0	-0.867	0.925	0.908
YDR411C	0.197	0.26	0.311	0.374	0.066	0.417	0.908
YNL237W	-0.287	-0.271	-0.139	-0.118	0.142	0.787	0.907
EMPTY	0	0	0	0.201	0	0	0.907
YGL205W	-0.208	-0.669	0.462	0.015	-1.181	0.686	0.907
YNL266W	-0.054	0.025	0.017	0.517	0.926	1.09	0.906
YOR092W	-0.013	0.192	0.484	0.513	0.347	0.221	0.905
YPL003W	0.043	0.225	0.278	0.027	0.651	0.613	0.905
YDR014W	-0.409	-0.151	0.307	-0.138	-0.152	1.583	0.904
YHR017W	-0.134	-0.176	0.126	0.055	-0.152	1.035	0.904
YIR044C	0.195	0.412	0.446	0.748	0.658	0.9	0.904
YIR030C	-0.376	-0.279	0.365	0.164	0.114	0.956	0.904
YBR260C	0.291	-0.061	0.338	0.127	-0.514	0.871	0.903
YBR018C	-0.619	-1.682	-0.043	-0.37	-0.767	0.75	0.903
YHL002W	0.035	0.146	0.323	-0.03	0.486	1.071	0.903
YDR273W	-1.233	-0.461	0.089	-0.349	0.007	0.775	0.903
YNL336W	0.188	0.365	0.454	0.509	0.952	1.022	0.903
YLR128W	-0.156	-0.175	-0.111	0.207	0.66	0.926	0.903
YJR115W	0.187	0.259	0.129	0.372	0.279	0.426	0.902
YBL016W	0.004	0.16	0.397	-0.08	-0.498	0.221	0.9
YFR046C	-0.212	0.364	0.542	0.135	-0.417	1.066	0.899
YMR152W	0.112	0.286	0.363	0.174	0	1.203	0.899
YCR026C	-0.083	0.065	-0.149	0.348	0.325	0.69	0.899
YPR178W	-0.181	-0.173	0.42	-0.01	-0.069	0.684	0.898
YJR103W	0.175	0.346	0.094	-0.028	-0.07	0.606	0.898
YGR220C	-0.008	0.16	0.57	0.426	0.624	1.228	0.898
YNL265C	-0.176	-0.231	0.397	0.166	0.359	1.023	0.897
YDR061W	-0.298	0.171	0.772	0.324	0.434	1.358	0.896
YCR069W	0.228	0.365	0.126	0.298	0.441	0.634	0.896
YGL178W	0.147	0.051	-0.129	-0.385	-0.487	0.116	0.896
YGR032W	-0.028	0.115	0.033	0.05	0.099	-0.68	0.895
YJR038C	0.003	-0.018	-0.301	-0.098	0.732	0.715	0.895
YOR191W	-0.099	0.093	0.048	0.113	0.133	0.166	0.895
YBR270C	-0.543	-0.321	0.326	-0.41	-0.029	0.83	0.894
YER092W	0.21	-0.179	0.361	0.708	0.45	0.333	0.894
YMR021C	-0.169	0.098	-0.142	-0.21	0.174	0.244	0.893
YGR127W	-0.161	-0.46	-0.153	-0.064	-0.056	1.197	0.893
YOR113W	-0.094	-0.327	-0.199	-0.255	0.265	0.3	0.893
YLR191W	0.268	0.013	0.179	-0.086	-0.21	0.655	0.893
YJR122W	-0.744	-0.163	0.288	0	0.806	0.933	0.893
YGL005C	0.038	-0.14	0.388	-0.131	0.272	1.11	0.893
YJL021C	-0.238	0.277	0.513	0.423	0.464	1.343	0.891
YMR002W	0.529	0.158	-0.326	0.045	0.204	1.182	0.89
YEL020C	-0.416	-0.356	0.15	-0.141	-0.221	0.698	0.89
YDL049C	-0.2	-0.085	-0.166	-0.078	0.361	0.36	0.89
YOR071C	0.287	0.376	0.625	0.021	-0.046	-0.088	0.89
YDR137W	-0.068	0.085	0.435	0.346	-0.562	0.872	0.89
YLR463C	0.421	0.187	0.398	0.408	-0.608	-0.124	0.888
YDR270W	0.013	-0.27	-0.673	-0.453	-1.493	0.628	0.888
YOL143C	0.032	0.114	0.063	0.284	0.909	1.553	0.887
YMR167W	-0.112	0.113	0.276	0.232	0.252	0.402	0.887
YDR285W	0.18	0.103	0.747	0.579	0.692	0.984	0.887
YAL008W	0.091	0.777	0.215	0.522	0.131	1.191	0.887
YJL142C	-0.104	-0.295	-0.148	0.16	0.073	1.335	0.886
YGR042W	0.089	0.493	0.117	0.122	-0.046	1.02	0.886
YDR481C	0.19	0.361	0.026	-0.461	-0.311	0.32	0.885
YLR171W	-0.047	0.039	-0.045	0.255	0.115	1.213	0.885
YJL034W	0.442	0.379	-0.02	0.164	0.319	0.652	0.885
YJR021C	-0.983	-0.315	0.065	-0.281	0.8	1.654	0.884
YLL009C	-0.144	-0.037	0.078	0.329	0.636	1.122	0.884
YNL293W	-0.132	-0.165	0.462	0.177	0.223	0.768	0.883
YOR259C	0.188	0.038	0.043	-0.086	0.348	1.013	0.883
YPR023C	-0.077	-0.06	-0.412	-0.067	-0.095	0.529	0.883
YJR056C	-0.1	0.014	-0.05	-0.117	-0.941	1.071	0.883
YGR167W	0.16	0.124	-0.014	0.426	0.552	1.023	0.882
YGR239C	-0.15	-0.11	0.231	0.079	-0.158	0.677	0.881
YNL334C	0.056	-0.076	0.162	-0.088	0.131	0.721	0.881
YMR245W	-0.209	-0.436	0.06	-0.078	0.067	0.512	0.877
YDR010C	-0.276	-0.248	-0.198	-0.264	-0.433	0.178	0.876
YDR435C	0.238	0.024	-0.076	0.263	-0.031	1.197	0.874
YDL147W	0.365	0.374	0.397	0.431	0.014	1.032	0.874
YPR160W	-0.141	0.193	-0.249	0.313	0.236	-0.101	0.873
YOL151W	0.321	0.259	-0.024	0.023	0.169	1.269	0.873
YNL335W	-0.178	-0.144	-0.36	-0.147	-0.429	0.441	0.873
YCL042W	-0.387	-0.02	0.067	0.479	1.806	1.555	0.873
YPR027C	-0.031	0.191	0.182	0.19	0.158	0.631	0.873
YER184C	0.127	0.395	0.488	0.165	-0.137	0.144	0.872
YDR250C	-0.051	-0.031	-0.358	-0.009	-0.413	0.334	0.87
YDR314C	-1.201	-1.008	0.386	-0.28	-0.282	0	0.869
YLR460C	-0.361	-0.658	-0.186	-0.504	-0.771	0.694	0.869
YPR056W	-0.079	0.412	0.992	-0.076	0.34	0.238	0.868
YKR018C	0.303	0.374	0.177	0.297	0.466	0.471	0.867
YJR045C	0.321	0.232	-0.296	0.198	0.272	0.749	0.866
YBR151W	0.107	0.213	-0.141	0.171	0.634	1.312	0.866
YER041W	0.075	-0.107	0.296	0.08	0.351	0.134	0.866
YLR241W	0.33	0.239	0.505	0.296	0.656	0.697	0.865
YDR530C	-0.02	0.042	0.13	0.162	-0.098	0.868	0.865
YKL167C	-0.077	-0.079	-0.24	0.297	0.565	1.17	0.864
NORF 51	0.04	0.092	0.236	0.394	0.829	1.391	0.864
YKR102W	-0.316	-0.084	-0.385	-0.313	-0.387	0.349	0.864
YOL087C	-0.177	0.146	-0.285	0.454	1.079	0.815	0.864
YLR161W	-0.169	0.002	0.13	0.305	0.556	0.301	0.863
YLR035C	0	0.196	0.323	0.206	0.609	1.148	0.862
YLL056C	-0.116	-0.08	0.229	0.159	0.126	0.75	0.862
YOR392W	-0.329	-0.517	-0.46	-0.003	-0.246	1.027	0.862
YPL155C	-0.142	0.281	0.541	0.143	0.359	0.513	0.861
YKR096W	-0.224	-0.232	-0.56	-0.145	-0.037	0.024	0.861
YAL001C	0.041	0.263	0.351	0.642	0.895	1.202	0.86
YHR147C	0.153	0.212	0.035	0.447	0.35	1.232	0.86
YLR313C	-0.002	-0.307	-0.104	0.223	-0.538	0.365	0.859
YIL129C	-0.311	0.038	-0.405	-0.377	-0.377	-0.219	0.859
YJL026W	0.279	0.637	1.114	0.679	0.936	0.778	0.858
YIR028W	-0.118	-0.471	0.356	-0.108	0.111	1.21	0.857
YIR024C	-0.566	-0.467	0.495	0.073	0.804	1.149	0.856
YHR198C	0.194	0.059	0.158	0.101	0.161	0.582	0.855
YDL177C	-0.214	1.202	0.199	-0.131	-0.562	-0.059	0.855
YJL170C	-0.339	-0.428	-0.108	0.111	0.345	1.872	0.854
YHR209W	-0.022	-0.022	0.427	0.228	0.571	1.782	0.854
YKL162C	-0.162	-0.583	-0.101	0.216	-0.55	1.755	0.854
YBL059W	-0.768	-1.24	0.066	-0.1	0	0.806	0.853
YMR111C	-0.389	-0.163	0.665	0.087	-0.01	0.81	0.853
YBR024W	-0.562	-0.748	-0.243	0.358	-0.176	1.476	0.853
YGL023C	-0.701	-0.867	0.258	-0.571	-1.282	0.752	0.852
YJL023C	-0.339	-0.248	-0.049	0.306	-0.174	1.013	0.851
YGL229C	0.095	0.232	0.276	0.61	0.374	0.778	0.851
YJR097W	-0.149	-0.106	-0.019	-0.323	-0.195	0.554	0.851
YGL163C	0.048	0.443	0.233	-0.073	-0.291	0.641	0.85
YPL065W	-0.233	-0.382	0.711	0.258	-0.102	1.487	0.849
YBR293W	-0.164	-0.17	0.54	0.11	0.173	0.622	0.846
YAL027W	-0.143	1.175	-0.038	-0.012	-0.373	0.661	0.845
YDL009C	0.138	0.103	0.338	0.333	0.257	0.392	0.845
YDL054C	-0.139	0.996	0.203	0.213	-0.151	0.445	0.844
YDL196W	-0.34	0.611	-0.445	-0.09	-0.258	0.069	0.843
YBR059C	-0.042	-0.101	0.076	0.167	0.018	0.824	0.842
NORF 22	-0.354	-0.088	-0.285	-0.15	-0.066	-0.577	0.842
YJL032W	0.048	0.027	0.382	0.325	0.582	1.016	0.841
YDR405W	-0.157	-0.197	-0.227	-0.28	-0.196	0.287	0.84
YJR107W	-0.141	-0.011	0.687	0.198	-0.99	0.913	0.84
YPL095C	-0.07	-0.324	0.524	0.215	0.115	1.063	0.84
YJL178C	-0.142	-0.097	-0.028	-0.456	-0.197	0.241	0.839
YDR461W	0.177	0.188	0.527	0.323	0.401	1.036	0.839
YHL022C	-0.846	-0.564	0.299	0.148	0.769	1.518	0.838
YMR122C	-0.426	0.063	-0.29	-0.273	0.071	0.454	0.838
YLR239C	0.083	-0.049	0.011	0.091	0.517	1.566	0.838
YOR040W	-0.214	0.054	0.41	0.262	0.514	1.052	0.838
YNR037C	0.033	0.365	0.36	0.777	0.861	1.338	0.838
YCR079W	-2.091	-1.316	0.291	-0.402	0.045	1.254	0.838
YKL090W	-0.161	-0.003	0.717	0.199	-1.074	1.166	0.837
YGL212W	-1.051	-0.889	0.029	-0.182	0.333	1.282	0.837
YIL165C	-0.21	0.013	-0.318	-0.108	0.039	1.418	0.837
YMR182C	-0.006	0.198	-0.067	-0.376	0.112	0.498	0.837
YMR004W	0.12	-0.03	-0.182	-0.246	0.327	0.92	0.836
YBR273C	-0.806	-0.67	0.546	0.018	0.208	0.9	0.836
YER159C	0	0.353	0.365	-0.11	0.065	0.482	0.834
YNL159C	0.254	0.022	-0.011	0.429	0.393	0.942	0.834
YDL248W	0.26	0.719	0.37	0.674	0.664	0.93	0.834
YNL322C	0.328	0.205	0.176	0.096	0.141	1.037	0.833
YBR005W	-0.32	0.166	0.54	0.134	0.565	0.937	0.832
YDL072C	0.069	0.182	0.277	0.673	0.805	1.514	0.832
YGL088W	-0.457	-1.938	-0.592	-0.208	-0.438	0.067	0.832
YDR251W	0.44	0.29	0.286	0.738	0.374	1.008	0.831
YPL103C	-0.071	0.043	0.473	0.18	0.373	0.889	0.831
YGL134W	-1.063	-1.941	0.407	0.113	0.195	0.9	0.83
YIR036C	0.017	0.191	0.49	0.029	0.511	1.234	0.83
YJR118C	-0.144	0.236	0.279	0.013	0.307	0.282	0.829
YLR393W	0.035	-0.133	-0.417	-0.176	-0.097	-0.1	0.829
YDR082W	-1.065	-0.579	0.235	-0.159	-0.584	0.548	0.828
YLR290C	-0.021	-0.222	-0.086	0.488	0.801	1.618	0.827
YJR110W	-0.415	0.786	0.377	0.282	-0.035	1.146	0.827
YDL024C	-1.134	-1.512	-0.469	-0.493	-0.725	0.639	0.827
YPL111W	0.185	-0.106	-0.586	-0.788	-0.833	0.591	0.827
YLR240W	0.081	-0.405	-0.373	0.142	0.066	1.607	0.826
YFR053C	0.231	0.424	0.301	1.203	1.772	2.606	0.826
YBR076W	-0.47	0.395	0.046	0.28	-0.387	0.505	0.825
YAL034AW	-0.546	-0.132	0.142	-0.128	-1.019	0.951	0.825
YOR147W	0.413	0.313	0.041	-0.422	-0.044	0.276	0.824
YEL008W	-0.245	-0.133	-0.342	-0.107	-0.448	0.384	0.824
YLR250W	0.185	0.235	0.25	0.709	0.98	1.44	0.823
YIR001C	-0.159	-0.403	0.015	0.052	0.183	1.211	0.823
YAL037W	-0.745	-0.442	-0.142	-0.224	-1.238	0.208	0.822
YOR316C	-0.048	-0.098	0.308	-0.056	-0.368	0.524	0.822
YER101C	-0.576	0.165	0.116	-0.135	-0.376	0.667	0.822
YOR333C	-0.228	0.14	0.175	-0.025	0.273	0.004	0.821
YJL020C	0.244	0.202	0.135	0.416	0.281	0.609	0.821
YHR217C	0.038	0.09	-0.017	0.141	-0.065	-0.324	0.821
YMR017W	-0.569	-0.529	0.211	-0.24	-0.061	0.346	0.821
YLL029W	0.154	0.136	-0.084	0.153	0.349	0.835	0.82
YIR018W	-0.28	-0.742	0.05	-0.07	-0.089	1.091	0.82
YFL060C	-0.349	0.349	-0.103	-0.002	-0.382	0.628	0.82
YBR290W	0.045	-0.04	0.18	0.316	0.076	1.485	0.818
YLR247C	-0.104	0.075	-0.128	0.072	0.334	0.233	0.817
YDR214W	0.033	0.043	-0.073	0.393	0.214	0.337	0.816
YGL095C	0.091	0.116	0.542	0.325	0.701	0.739	0.816
YPL271W	-0.359	-0.246	-0.15	0.07	0.506	0.563	0.816
YBL098W	0.087	0.011	0.073	0.466	0.731	-0.469	0.816
YGL119W	-0.088	0.015	0.384	0.287	0.347	1.154	0.816
YPR198W	0.143	0.365	0.472	0.183	0.575	-0.188	0.816
YPL077C	-0.047	0.209	0.689	0.374	0.664	0.954	0.815
YLR374C	-0.339	0.07	0.498	-0.289	0.489	0.678	0.814
YER044C	0.288	0.36	0.295	0.392	0.883	1.679	0.814
YPL181W	-0.184	0.084	-0.125	-0.145	-0.026	0.088	0.814
YKR048C	-0.816	-0.314	0.538	-0.063	0.265	0.71	0.813
YPR079W	-0.161	-0.047	0.406	0.129	0.335	0.845	0.813
YNL121C	-0.182	-0.218	-0.451	-0.156	-0.273	-0.08	0.812
YFR044C	0.515	0.634	1.197	0.935	0.816	1.043	0.812
YCR030C	-0.16	-0.452	0.104	0.385	0.353	0.855	0.812
YBR003W	0.375	0.171	0.354	0.324	-0.109	0.705	0.812
YJR116W	-0.206	-0.495	-0.099	-0.436	-0.481	0.059	0.812
YKR062W	0.201	0.253	0.269	0.398	0.715	1.281	0.811
YNL086W	-0.26	-0.273	-0.115	-0.057	-0.219	0.785	0.81
YEL030W	-0.376	-0.121	0.375	0.048	-0.496	1.469	0.81
YHR090C	-0.038	-0.17	0.232	-0.011	0.522	0.923	0.81
YOR044W	-0.367	-0.205	0.192	0.229	0.357	0.971	0.809
YPR155C	-0.188	-0.195	-0.233	0.172	0.298	1.211	0.809
YBR180W	-0.888	-0.528	0.281	0.133	0.342	0.998	0.809
YJL077C	-0.217	-0.134	0.114	0.06	0.131	0.248	0.808
YBL090W	0.139	0.216	-0.197	0.27	0.371	1.424	0.808
YNL214W	-0.16	-0.208	-0.251	-0.131	0.168	0.667	0.808
YJR062C	-0.026	0.276	0.007	0.355	0.187	0.567	0.808
YGL160W	-0.309	-1.014	0.138	0.165	-0.019	1.05	0.807
YFL053W	-1.173	-0.939	0.276	-0.346	-0.782	0.985	0.806
YMR083W	0.448	0.855	0.838	0.588	0.922	0.38	0.806
YDR051C	0.013	0.097	0.063	0.441	0.348	1.333	0.806
YDR511W	-0.338	-0.243	-0.365	-0.128	0.419	0.682	0.806
NORF 70	-0.053	0.132	0.107	-0.044	0.1	0.437	0.806
YOR274W	-0.439	0.042	0.351	-0.318	0.078	1.023	0.806
YGR247W	-0.275	-0.562	0.198	-0.165	-0.22	1.185	0.805
YJR131W	0.272	0.383	0.391	0.248	-0.085	1.206	0.805
YGL177W	-0.487	0.849	0.029	-0.331	-1.195	0.184	0.804
YDR403W	-0.154	-0.451	0.163	-0.186	-0.975	-0.022	0.804
YIL157C	-0.21	-0.167	0.228	0.291	0.637	1.02	0.804
YMR137C	-0.266	-0.679	0.091	-0.298	0.189	0.962	0.804
YHR112C	-0.098	0.038	0.627	0.019	0.477	0.839	0.804
YMR029C	-0.08	0.009	-0.136	-0.292	0.529	1.078	0.803
YHR194W	-0.2	-0.204	0.406	0.238	-0.025	0.944	0.802
YAL020C	-0.459	-0.338	0.037	-0.291	-0.691	0.488	0.802
YIR002C	0.054	0.013	0.201	-0.285	0.152	-0.107	0.802
YBL097W	-0.329	0.215	0.257	-0.212	-0.597	0.46	0.802
YOR064C	-0.115	-0.255	-0.089	0.086	0.05	0.831	0.801
YDR475C	-0.17	0.152	0.155	0.26	0.078	0.434	0.801
YPL055C	-0.297	-0.136	0.792	-0.041	0.021	0.874	0.8
YNL164C	-0.249	0.355	0.485	-0.169	-0.104	0.656	0.798
YDL242W	-0.039	0.583	-0.003	-0.162	-0.137	0.485	0.796
EMPTY	3.939	0	0	0	0	0	0.796
YNL179C	0.037	-0.189	-0.147	-0.048	0.005	0.763	0.796
YDR185C	-0.115	0.018	-0.063	-0.245	-0.112	0.046	0.796
YNL042W	0.133	-0.033	0.099	-0.416	-0.063	0.341	0.795
YKR032W	-0.019	-0.252	-0.682	-0.028	-1.463	0.463	0.795
YFL019C	-0.079	0.608	-0.129	0.201	-0.047	0.159	0.795
YER059W	-0.693	-0.636	0.439	0.107	-0.066	1.043	0.794
YJL132W	-0.245	-0.089	-0.207	0.134	0.214	0.59	0.794
YDR276C	-0.185	0.003	0.004	0.516	0.616	1.159	0.794
YJL149W	-0.136	0.39	0.294	-0.243	-0.145	0.794	0.793
YBR063C	-0.336	-0.842	0.377	-0.267	-1.955	0.638	0.791
YKL134C	-0.175	-0.503	0.157	0.466	-0.528	1.308	0.791
YHR009C	-0.213	0.127	-0.209	-0.015	0.355	0.657	0.791
YOL159C	0.012	0.022	-0.035	0.027	0.554	0.712	0.791
YNL018C	-0.206	-0.201	0.232	-0.366	-0.202	0.351	0.791
YMR280C	-0.109	0.206	-0.223	0.106	0.05	0.464	0.789
YMR086W	0.004	-0.077	0.09	0.303	0.581	0.475	0.788
YDL057W	-0.026	0.739	-0.037	0.028	-0.394	0.542	0.787
YDR078C	-0.36	0.183	-0.16	0.169	-0.301	0.464	0.787
YOR134W	-0.565	-0.67	0.021	-0.062	-0.205	0.652	0.786
YNL306W	0.077	0.049	0.078	0.429	1.019	0.943	0.786
YGR111W	-0.105	-0.266	0.326	0.769	0.655	1.725	0.785
YDR337W	-0.023	0.007	0.564	0.427	0.766	1.541	0.785
YGR153W	-0.253	-0.706	-0.081	-0.072	-0.505	0.523	0.784
YHR113W	-0.056	0.073	0.612	0.543	0.55	0.748	0.784
YLR284C	-0.527	-0.655	-0.384	0.136	-0.17	1.508	0.783
YMR119W	0.028	0.353	0.501	0.683	1.017	0.275	0.783
YNR019W	-0.37	-0.491	-0.465	-0.612	-0.146	1.039	0.783
YGR266W	0.179	-0.06	0.134	0.125	0.299	0.389	0.783
YIL050W	0.384	0.192	-0.102	0.015	-0.067	0.605	0.783
YNR064C	-0.251	-0.317	-0.301	-0.296	-0.393	-0.173	0.783
YJR119C	-0.034	-0.103	0.012	0.215	0.067	1.178	0.782
YNL252C	-0.206	0.321	0.418	0.455	0.351	1.589	0.782
YOR020C	0.169	0.105	-0.016	0.538	0.86	1.42	0.78
YBR062C	-0.364	-1.033	-0.127	-0.018	-0.29	1.508	0.779
YAR050W	0.075	0.188	0.064	0.249	0.183	-0.288	0.778
YJR044C	0.196	0.264	0.508	0.676	0.986	0.673	0.778
YKL023W	-0.031	-0.115	0.18	0.109	0.209	1.331	0.778
YNL330C	0.215	0.326	0.517	0.302	0.602	0.781	0.777
YKL168C	-0.276	-0.036	0.335	0.373	0.966	0.922	0.776
YER094C	0.202	0.088	0.387	0.171	-0.172	0.694	0.775
YKL137W	0.216	0.256	0.173	0.358	0.484	1.141	0.775
YBR027C	0.093	0.134	-0.057	0.086	-0.472	-0.252	0.774
YGL175C	-0.649	-0.493	-0.045	-0.235	-0.195	0.519	0.773
YER085C	-0.29	-0.256	-0.07	-0.087	-0.504	0.706	0.773
YPL013C	-0.242	-0.032	0.108	0.142	0.482	1.213	0.772
YML041C	-0.082	-0.004	-0.136	0.106	-0.383	0.809	0.772
YBL094C	-0.056	0.117	-0.44	-0.018	-0.413	1.156	0.771
YDR517W	-0.278	0.191	-0.085	0.307	0.106	0.376	0.771
YGL129C	0.157	0	0.08	0.029	-0.113	1.064	0.769
YEL021W	0.057	0.123	0.426	0.319	1.058	1.444	0.767
YHR032W	-0.567	0.956	0.926	0.167	0.233	0.745	0.766
YMR192W	-0.143	0.22	0.341	-0.098	0.159	0.105	0.766
YOR075W	0.042	0.169	0.233	-0.098	-0.078	0.945	0.766
YOR343C	-0.219	-0.252	-0.269	-0.675	-0.359	-0.133	0.765
YHR185C	-0.748	-0.274	0.223	-0.301	-0.554	0.805	0.765
YPR012W	-0.16	-0.042	-0.11	-0.116	-0.145	-0.353	0.765
YCR006C	-0.424	-0.323	-0.263	-0.2	-0.18	0.463	0.765
YIL147C	0.296	0.343	0.291	0.197	0.103	-0.087	0.764
YDR112W	-0.103	-0.235	-0.106	-0.086	-0.301	0.467	0.763
YMR204C	0.008	-0.338	0.316	-0.06	0.318	0.385	0.763
YDR027C	-0.009	0.079	-0.081	0.402	0.116	0.735	0.762
YEL066W	-0.002	0.077	0.141	0.184	0.533	0.815	0.762
YGL194C	-0.578	-0.738	-0.111	0.01	-1.081	0.936	0.762
YIL067C	-0.169	-0.376	-0.028	-0.161	-0.426	-0.109	0.762
YMR187C	-0.041	0.053	0.419	0.014	-0.171	0.947	0.762
YGL190C	-0.102	-0.144	-0.181	0.121	-0.467	1.296	0.761
YIL121W	0.159	0.274	0.626	0.8	0.801	0.895	0.761
YDR493W	-0.267	0.018	-0.011	0	0.548	1.039	0.76
YNR034W	-0.08	-0.279	-0.516	-0.167	-0.226	1.605	0.76
YGL108C	-0.047	0.28	0.088	0.317	0.218	0.98	0.758
YGL090W	-0.348	-0.84	0.097	-0.044	-0.391	0.703	0.758
YNL239W	0.174	0.126	0.199	-0.094	-0.017	0.224	0.758
YIR043C	0.276	0.133	0.693	1.016	0.959	1.021	0.757
YDL190C	0.188	0.245	0.448	0.646	0.61	0.747	0.757
YCR038C	-0.262	-0.224	-0.16	-0.34	-0.467	0.799	0.757
YDL011C	-0.013	0.086	0.093	0.245	-0.131	0.069	0.756
YEL004W	-0.172	-0.171	0.727	0.419	-0.151	1.022	0.756
YHR102W	-0.07	0.116	0.582	0.078	-0.582	0.594	0.755
YGR016W	-0.015	-0.122	0.266	0.284	-0.229	0.55	0.755
YJR125C	-0.088	-0.03	-0.311	0.361	0.549	1.452	0.755
YJR083C	-0.067	0.034	0.332	0.207	-0.125	1.503	0.755
YDL089W	-0.198	-0.273	-0.566	-0.332	-0.134	0.587	0.754
YIL120W	-0.404	0.614	0.812	0.217	0.248	1.111	0.754
YAL048C	0.095	0.24	-0.439	-0.227	-0.337	0.146	0.754
YLR260W	-0.065	-0.389	-0.091	0.1	-0.098	1.394	0.754
YDR315C	-0.008	0.147	0.586	0.44	0.12	0.724	0.754
YDR017C	-0.066	0.019	-0.25	-0.465	-0.302	-0.382	0.753
YPL277C	0.082	0.105	-0.182	0.101	-0.261	0.389	0.753
YDR260C	-0.223	-0.332	-0.07	0.017	-0.269	0.111	0.752
YHR211W	-0.109	-0.014	-0.252	-0.243	-0.008	-0.339	0.752
YEL076C	0.082	0.257	0.183	0.172	-0.02	0.068	0.752
YDR015C	-0.42	-0.3	-0.266	-0.262	0.268	0.552	0.751
YEL005C	-0.157	-0.009	0.276	0.129	-0.042	0.984	0.75
YFR007W	-0.255	-0.036	0.002	0.17	0.131	0.856	0.75
YNL294C	0.088	0.112	0.182	0.476	0.013	0.408	0.75
YCR105W	-1.22	-0.809	0.229	0.79	-0.127	0.92	0.749
YIL059C	-0.035	-0.324	-0.192	-0.293	-0.366	0.209	0.748
YBR141C	0.168	0.295	0.609	-0.068	-0.31	-0.032	0.748
YLR157C	0.135	0.11	0.556	0.383	0.521	0.676	0.748
YDR394W	-0.078	0.147	0.051	0.18	-0.121	0.454	0.748
YML113W	-0.178	-0.176	0.427	-0.062	-0.011	0.44	0.748
YJL003W	-0.151	-0.309	0.011	-0.041	0.195	0.408	0.748
YCL074W	-1.924	-0.969	0.01	-0.509	0	0.833	0.747
YOR223W	-0.373	-0.299	0.195	-0.267	-0.576	0.558	0.747
YLR408C	-0.081	-0.235	-0.101	0.175	0.322	1.114	0.747
YPL027W	-0.504	-0.521	-0.392	-0.376	0.11	-0.161	0.746
YMR018W	-0.482	-1.189	0.267	0.266	0.569	1.739	0.746
YER050C	0.232	0.184	0.602	0.465	-0.189	1.305	0.746
YDR506C	-0.59	-0.169	-0.099	0.153	0.422	0.57	0.746
YBR145W	0.413	0.356	0.891	0.593	0.623	0.725	0.746
YMR154C	-0.151	0.262	0.137	-0.309	-1.065	0.657	0.745
YJR108W	-0.49	-0.138	-0.259	-0.2	-0.286	0.984	0.745
YHR034C	-0.109	-0.07	0.36	-0.03	-0.505	0.576	0.744
GENOMIC 0.25X	0.124	0.435	-0.053	0.29	0.118	0.016	0.744
YGR023W	-0.07	-0.051	0.323	0.352	-0.044	0.473	0.744
YML121W	0.271	0.184	0.554	0.28	0.025	0.948	0.743
YFR016C	-0.337	-0.249	0.243	0.026	0.511	1.121	0.743
YOR030W	-0.18	-0.101	-0.318	0.006	-0.2	0.444	0.742
YDR073W	0.119	0.273	0.264	0.329	-0.031	1.265	0.742
YNL128W	-0.338	0.078	0.066	0.203	0.462	0.603	0.741
YKR037C	-0.257	-0.536	-0.35	-0.121	0.109	0.172	0.74
YER048C	0.304	0.436	0.431	0.314	-0.209	1.323	0.74
YIR003W	-0.662	-0.303	0.272	-0.049	0.37	1.239	0.74
YBR065C	-0.36	-0.343	0.503	-0.011	-0.066	0.787	0.739
YNL284C	-0.011	0.302	0.087	0.342	0.729	0.863	0.739
YLR207W	0.074	0.015	-0.021	0.008	0.397	0.537	0.739
YMR258C	0.137	0.256	0.391	0.4	0.868	0.763	0.739
YAR061W	-0.632	-0.332	-0.341	-0.063	-0.445	0.009	0.738
YLL015W	0.061	0.192	-0.124	0.182	0.145	-0.139	0.737
YKR007W	-0.126	-0.266	-0.405	0.09	0.164	0.916	0.735
YOR022C	-0.276	-0.254	-0.066	0.066	-0.083	0.71	0.735
YBR036C	-0.193	0.014	0.763	0.501	0.443	0.779	0.734
YLR012C	-0.395	-0.671	-0.428	-0.175	-0.256	0.407	0.734
YDL246C	-0.43	0.552	-0.182	-0.334	-0.229	0.985	0.734
YOL150C	-0.037	-0.234	-0.237	0.061	0.14	1.071	0.734
YMR134W	-0.066	0.211	-0.116	0.172	0.589	0.324	0.734
YKL175W	0.176	0.381	0.702	0.304	0.285	0.164	0.733
NORF 92	-0.197	-0.275	-0.467	-0.338	-0.237	0.074	0.733
YER021W	0.474	0.206	-0.06	0.131	0.194	1.007	0.732
YMR317W	0.048	0.131	0.006	0.307	0.438	0.231	0.732
YKL012W	0.215	0.237	0.183	0.243	0.319	0.789	0.732
YNL116W	0.085	0.076	0.071	-0.334	-0.004	0.265	0.731
YJL025W	0.026	0.082	-0.213	-0.27	-0.239	-0.197	0.731
YLR120C	-0.171	0.055	0.953	0.45	0.16	1.38	0.731
YPL193W	-0.011	0.095	0.306	-0.285	-0.051	-0.264	0.73
YIL093C	-0.212	0.033	0.134	0.315	0.126	0.941	0.729
YMR171C	0.089	0.089	-0.387	-0.001	-0.066	0.533	0.729
YCL051W	-0.157	-0.647	0.266	0.162	-0.847	0.636	0.729
YGR212W	0.021	-0.257	0.242	0.067	-0.246	0.622	0.728
YDL107W	-0.098	0.666	0.064	-0.003	0.148	0.956	0.727
YIL155C	-0.376	-0.017	-0.245	-0.185	-0.468	0.036	0.727
YJL055W	0.111	0.135	0.49	0.491	0.805	1.443	0.727
YFL058W	-0.822	-1.109	-0.239	-0.392	-0.93	0.676	0.727
YMR156C	-0.064	-0.065	0.035	0.067	-0.029	0.701	0.726
YMR264W	0.016	0.25	0.484	0.24	0.425	0.91	0.725
YGR141W	-0.319	-0.542	-0.014	0.049	0.24	0.47	0.725
YGR253C	0.207	0.22	0.239	0.031	0.238	1.36	0.725
YDR168W	0.007	0.137	0.288	0.413	0.461	1.151	0.724
YDR160W	-0.538	-0.364	0.147	-0.131	-0.465	0.763	0.723
YER133W	0.236	0.215	0.252	0.411	0.914	1.029	0.723
YDR204W	-0.622	-0.511	0.02	-0.088	0.096	0.907	0.723
YFL041W	0.395	0.395	0.569	0.069	-0.279	0.494	0.722
YOL114C	-0.329	-0.429	-0.077	-0.079	0.025	0.646	0.722
YEL052W	0.032	0.003	0.4	0.018	0.028	0.828	0.722
YKL124W	-0.539	0.01	0.214	-0.189	0.49	0.85	0.722
YDR186C	0.049	0.136	0.044	-0.159	-0.26	0.808	0.722
YLR014C	-0.059	-0.258	-0.076	-0.412	-0.626	-0.433	0.722
YLR261C	-0.027	0.194	-0.051	0.013	0.146	0.616	0.721
YGL049C	0.032	-0.139	0.13	0.258	0.146	0.012	0.721
YGR246C	-0.042	0.024	0.373	0.113	0.466	0.744	0.72
YHR146W	0.022	0.513	0.521	0.304	0.234	0.907	0.72
YHR014W	-0.4	-0.369	0.466	-0.042	0.043	0.873	0.72
YLR102C	-0.005	-0.068	-0.162	0.213	-0.046	0.868	0.72
YCR014C	0.117	-0.162	0.371	0.154	-0.683	0.609	0.719
YGL007W	-0.075	-0.178	-0.206	-0.433	0.201	0.788	0.719
YNL072W	-0.237	-0.348	-0.385	-0.113	-0.021	0.546	0.718
YKR091W	-0.006	0.053	0.063	-0.096	0.122	1.068	0.718
YKL052C	-0.229	-0.113	-0.381	-0.239	-0.038	0.514	0.717
YOL044W	-0.1	-0.096	-0.24	-0.219	0.014	0.729	0.716
YBR179C	-0.17	-0.375	-0.34	0.047	0.083	0.199	0.716
YPL177C	-0.016	-0.243	-0.588	-0.508	0.085	0.39	0.716
YOR255W	-0.506	-0.114	0.635	-0.315	-0.044	0.629	0.716
YOL074C	-0.026	-0.318	-0.166	0.16	-0.122	0.068	0.716
YOR205C	-0.089	0.18	0.688	-0.075	0.21	0.725	0.716
YOR180C	-0.067	-0.064	0.415	0.153	-0.025	0.625	0.716
YGL010W	-0.018	0.109	0.065	0.13	-0.299	0.756	0.716
YBR105C	0.069	0.565	0.244	-0.407	0.037	1.117	0.715
YHL025W	-0.324	-0.785	0.269	-0.054	-0.393	0.668	0.715
YOR053W	0.015	0.039	-0.278	-0.179	-0.042	0.652	0.714
YFR003C	0.038	0.752	-0.038	0.187	0.47	1.566	0.713
YER186C	0.192	0.529	0.115	0.088	0.21	-0.015	0.713
YMR253C	-0.078	-0.266	0.287	0.079	0.402	0.637	0.713
YGR077C	-0.147	0.015	0.457	0.206	0.432	0.985	0.711
YFL040W	-0.921	-1.438	0.079	-0.336	-0.402	0.643	0.71
YER181C	-0.609	-0.768	0.022	-0.095	-0.342	0.738	0.71
YAL065C	-0.074	-0.662	0.108	0.131	-0.085	0.249	0.71
YPL071C	-0.015	0.431	0.075	0.192	0.34	0.929	0.71
YDR283C	-0.08	0.203	-0.113	0.184	0.083	0.194	0.71
YER179W	-0.733	-1.322	0.086	0.053	0.067	0.974	0.71
YGR226C	-0.442	-0.454	-0.04	0.137	-1.194	0.807	0.71
YOR017W	-0.256	0.023	0.123	-0.224	0.241	0.451	0.71
YJL206C	-0.101	0.041	0.139	0.102	0.569	0.591	0.709
YOR077W	-0.108	-0.562	-0.074	-0.258	-0.464	0.056	0.709
YPR078C	-0.232	-0.185	-0.298	-0.264	0.174	0.155	0.708
YOR307C	0.152	0.15	0.628	0.286	0.67	0.751	0.707
YKR063C	-0.133	0.104	0.171	0.077	0.152	-0.431	0.706
YML050W	-0.152	0.057	0.324	0.083	-1.009	1.177	0.706
YOR121C	-0.265	-0.221	-0.116	-0.177	-0.083	1.402	0.706
YKR020W	-0.046	0.004	0.255	0.374	0.792	1.224	0.706
YBR177C	-0.045	-0.07	0.06	0.27	0.606	1.361	0.705
YJL106W	-0.37	-0.38	-0.073	-0.567	-0.867	0.947	0.705
YBL109W	-0.044	0.764	0.061	0.128	-0.184	-0.378	0.705
YHR177W	-0.357	-0.186	0.539	0.171	-0.01	0.713	0.705
YPL221W	0.551	1.038	1.874	0.142	-0.155	-1.534	0.704
YOR091W	0.171	0.175	0.251	-0.87	-0.493	-1.066	0.704
YNR005C	-0.081	-0.177	-0.341	-0.391	-0.047	0.126	0.704
YOR015W	-0.14	-0.107	-0.326	-0.418	-0.007	-0.295	0.703
YDR107C	-0.029	0.25	0.875	0.726	0.946	0.667	0.703
NORF 24	-0.116	0.081	-0.186	-0.081	0.433	0.894	0.703
YKL123W	-0.053	-0.133	-0.231	-0.135	0.052	0.446	0.703
YDL180W	-0.172	0.105	-0.219	-0.044	-0.001	-0.184	0.703
YOL073C	-0.052	0.004	0.107	0.114	0.263	0.958	0.701
YCR102C	-0.532	-0.742	-0.6	-0.544	-0.703	0.604	0.701
YAL047C	-0.156	-0.245	-0.049	-0.554	-0.041	-0.059	0.7
YBR178W	-0.098	0.034	0.019	0.116	-0.036	0.496	0.699
YBL017C	0.157	0.623	-0.143	0.199	0.025	-0.024	0.699
YGR205W	-0.268	-0.438	-0.551	-0.05	0.226	1.168	0.698
YAR003W	0.038	-0.033	0.236	-0.054	0.186	0.419	0.698
YKL186C	0.05	0.069	-0.088	0.072	-0.034	0.935	0.698
YPR093C	-0.091	-0.157	0.132	0.006	0.082	0.471	0.698
YOR388C	-0.469	-1.364	0.575	-0.082	-0.114	1.234	0.697
YDL183C	-0.162	-0.245	-0.021	-0.366	-0.276	0.74	0.697
YEL037C	-0.893	-0.291	0.317	-0.24	-0.831	1.092	0.696
YAL063C	0.044	0	0.04	0.058	-0.065	-0.404	0.696
YPR076W	0.298	0.818	0.136	0.526	0.133	0.255	0.696
YFL044C	-0.325	-0.848	0.143	-0.196	-0.451	1	0.696
YGL215W	-0.011	-0.112	-0.221	-0.943	-0.493	-0.582	0.696
YJR099W	0.088	-0.063	0.35	0.367	0.719	1.121	0.696
YIR032C	0.046	-0.688	0.339	0.264	0.037	1.195	0.695
YHR189W	-0.358	-0.177	-0.291	-0.174	-0.226	0.013	0.695
YGL217C	-0.324	-0.403	-0.028	0.019	0.435	0.402	0.695
YJL116C	-0.368	-0.614	-0.078	0.052	0.163	0.471	0.695
YGR168C	-0.216	0.045	0.363	0.236	0.386	0.821	0.695
YNL074C	0.151	-0.038	-0.014	-0.037	0.035	0.507	0.694
YAL064W	-0.451	-0.145	-0.21	-0.26	-0.058	-0.639	0.694
YLR282C	-0.036	0.092	0.117	0.393	-0.239	0.208	0.694
YHR012W	0.003	0.182	0.443	0.349	0.36	1.058	0.694
YGL053W	0.275	0.441	0.581	0.478	0.845	0.919	0.693
YLR328W	0.083	-0.114	-0.369	-0.566	-0.732	-0.369	0.693
YHR020W	1.959	0	0	0.669	1.023	-0.886	0.692
YOR231W	0.05	-0.007	0.219	-0.187	-0.161	0.561	0.692
YHR013C	-0.082	-0.282	0.157	0.021	0.229	0.114	0.692
YDR503C	0.113	-0.05	0.388	0.275	0.478	0.309	0.692
YOR023C	0.237	-0.1	-0.81	-1.133	-0.829	-0.101	0.692
YEL064C	-0.361	-0.066	0.452	0.266	-0.025	0.582	0.692
YGR065C	-0.202	-0.662	0.037	-0.183	-0.248	0.666	0.691
YDR463W	0.115	0.094	0.011	0.027	0.082	0.774	0.691
YMR284W	-0.084	0.033	-0.159	0.23	0.385	1.505	0.69
YGL183C	-0.41	-0.989	0.237	-0.176	-1.29	0.756	0.69
YJL049W	0.224	-0.256	0.152	0.205	-0.003	0.596	0.69
YOL163W	-0.422	-0.139	-0.186	-0.279	0.236	0.555	0.69
YNL097C	-0.605	-0.513	0.01	-0.129	-0.523	0.686	0.689
YIL160C	-1.818	-1.207	0.08	-0.632	-0.462	0.683	0.689
YKL201C	-0.171	-0.449	-0.561	-0.567	0.123	0.335	0.689
YJR157W	-0.412	-0.129	-0.497	-0.325	-1.339	0.35	0.688
YDR008C	0.061	0.127	0.141	0.287	0.372	0.793	0.687
YBR033W	0.193	0.157	0.196	-0.011	0.389	0.214	0.687
YNL051W	-0.177	-0.305	-0.173	0.105	0.172	1.087	0.687
YGR186W	0.251	0.128	0.1	-0.124	0.033	0.633	0.686
YPL107W	-0.243	-0.053	0.494	0.048	0.819	0.816	0.686
YGL081W	-0.154	-0.13	0.304	0.245	-0.007	0.473	0.686
YDR350C	-0.299	-0.123	0.094	0.106	-0.437	0.881	0.685
YLR422W	-0.144	0.066	-0.342	0.135	0.149	0.608	0.685
YBR045C	0.314	0.175	0.079	0.136	-0.037	-0.007	0.684
YKR035C	0.145	0.155	0.104	0.289	-0.006	1.273	0.684
YDR532C	-0.026	-0.184	0.071	0.19	0.138	0.556	0.684
YOR387C	-0.024	0.042	0.141	0.242	0.159	0.358	0.684
YDR362C	-0.262	-0.069	0.332	0.205	0.029	0.666	0.682
YNL276C	-0.168	0.052	-0.273	-0.012	-0.214	0.583	0.682
YDR088C	-1.157	-1.205	-0.106	-0.123	-0.47	0.688	0.682
YFL003C	-0.944	-0.829	0.104	-0.161	-0.176	0.942	0.682
YDL097C	0.051	-0.052	-0.066	-0.249	0.005	1.14	0.682
YGL248W	-0.132	-0.555	0.332	0.287	0.187	0.884	0.681
YEL065W	0.395	-0.433	-0.483	-1.146	-1.572	-0.104	0.681
YFL063W	0.095	0.445	0.214	0.084	-0.37	-0.174	0.681
YJL219W	0.032	0.029	-0.146	0.162	0.322	0.934	0.68
YCR020C	0.071	0.044	0.411	0.317	0.214	0.694	0.68
YDR402C	-1.025	-0.811	-0.195	-0.845	-1.406	0.737	0.68
YLR155C	-0.037	-0.109	0.42	0.261	0.487	0.599	0.679
YLR343W	-0.572	-0.338	0.568	0.509	1.466	1.15	0.678
YBR057C	-0.443	0.132	0.327	-0.163	0.016	0.839	0.678
YBR150C	-0.074	-0.144	-0.245	-0.037	0.098	0.168	0.678
YOR038C	0.219	0.171	0.098	0.142	0.093	0.167	0.678
YGL152C	-0.242	-1.085	0.157	-0.041	-0.082	1.332	0.678
YDR349C	0.172	0.077	0.531	-0.247	-0.089	-1.064	0.678
YKL169C	-0.211	-0.226	-0.066	0.361	0.55	1.094	0.677
YFR048W	0.076	0.273	0.054	-0.223	-0.632	0.626	0.677
YJR148W	0.115	0.154	-0.279	-0.14	-0.082	0.636	0.677
YLR349W	-0.386	0.028	-0.064	0.049	0.149	0.551	0.676
YJR093C	-0.262	-0.164	0.116	-0.261	-0.596	0.774	0.676
YCR051W	-0.579	-0.352	0.241	-0.423	-0.316	0.415	0.675
YIR014W	-0.362	-0.341	0.639	0.334	1.06	0.94	0.675
YBR240C	-0.267	1.653	-0.188	-0.031	0.071	0.319	0.675
YNL040W	-0.136	0.114	-0.016	0.178	0.416	0.972	0.674
YDR307W	0.142	0.012	0.714	0.441	0.211	0.249	0.674
YDR029W	0.024	0.292	0.297	0.31	0.052	0.44	0.673
YGL181W	-0.617	-0.26	0.227	-0.019	-1.072	0.661	0.673
YLR445W	-0.25	-0.288	-0.028	-0.435	0.047	0.112	0.673
YOR256C	0.052	0.201	-0.032	0.148	0.299	0.815	0.673
YPL260W	0.038	-0.07	-0.239	0.038	0.124	0.947	0.673
YJR091C	0.232	0.391	-0.289	-0.217	-0.176	0.482	0.672
YMR278W	-0.176	0.273	0.372	0.516	0.852	1.96	0.672
YDR316W	-0.493	-0.463	0.501	0.065	-0.672	2.283	0.672
YOL107W	0.02	0.084	0.594	0.387	0.564	0.693	0.672
YJR109C	0.355	0.188	-0.643	-0.734	-0.976	-0.844	0.672
YHL045W	-0.115	-0.08	-0.3	-0.225	-0.244	0.046	0.67
YPR028W	0.003	0.257	0.394	0.815	0.926	1.096	0.67
YNR072W	-0.421	-0.181	-0.369	-0.08	-0.098	0.935	0.669
YHL036W	-0.168	-0.203	0.491	-0.05	0.476	0.71	0.668
YDR234W	-0.169	-0.336	0.056	-0.671	-0.96	0.454	0.667
YJL099W	0.046	0.225	0.098	0.114	0.282	0.986	0.667
YER001W	-0.031	0.153	0.584	0.458	0.162	0.388	0.667
YFL006W	-0.017	0.2	-0.001	-0.442	-0.081	-0.744	0.667
YPR202W	0.052	0.006	-0.004	0.048	-0.073	-0.988	0.667
YDR288W	-0.323	-0.566	0.427	0.084	0.415	1.055	0.666
YGR219W	-0.019	0.108	-0.087	0.327	0.623	1.058	0.666
YIL001W	0.068	-0.189	0.209	0.017	-0.031	1.164	0.666
YOR229W	-0.271	0.091	0.621	-0.03	0.155	0.543	0.665
YHR001W	-0.159	-0.596	0.459	0.432	0.247	1.131	0.665
YBR192W	-0.015	0.186	-0.202	-0.006	-0.245	-0.061	0.665
YLR323C	-0.117	0.129	0.36	0.04	-0.33	0.827	0.665
YML013W	0.203	0.142	-0.137	-0.256	-0.28	0.931	0.665
YDL113C	-0.118	0.078	-0.141	0.034	0.168	0.399	0.662
YML112W	-0.449	-0.345	0.301	0.093	-0.375	0.765	0.662
YHL008C	-0.145	-0.166	-0.103	-0.573	-0.447	1.02	0.662
YBL060W	-0.256	-0.027	0.12	-0.023	-0.807	0.465	0.662
YMR240C	-0.087	-0.095	-0.195	0.066	0.094	0.435	0.661
YLR375W	-0.304	0.197	0.384	-0.051	0.655	0.618	0.661
YDL010W	-0.255	-0.268	-0.088	0.31	0.365	0.014	0.661
POLY DA	0.322	0.81	0.47	0.424	-0.807	0.048	0.661
YGL048C	0.315	0.247	0.175	0.238	0.279	1.047	0.661
YCR075C	-0.08	-0.06	0.28	0.299	0.718	0.702	0.661
YNL251C	0.125	-0.092	-0.335	-0.374	-0.428	-0.4	0.66
YEL009C	0.182	0.307	0.467	0.042	0.02	-0.391	0.66
YJL176C	0.121	-0.209	-0.155	-0.479	-0.497	0.694	0.66
YMR124W	-0.058	-0.042	-0.095	0.238	0.219	0.5	0.659
YDR197W	-0.169	-0.084	0.247	0.416	-0.678	0.941	0.659
YER046W	-0.123	0.63	-0.056	0.267	-0.386	1.167	0.659
YDR201W	-0.352	-0.219	-0.167	0.024	0.424	0.329	0.658
YMR144W	-0.019	-0.185	0.128	0.051	0.212	0.368	0.658
YGL004C	-0.417	-0.579	-0.124	0.119	0.081	1.408	0.658
YMR296C	0.047	0.016	0.126	-0.098	0.123	0.2	0.656
YOL043C	-0.285	-0.417	-0.169	0.002	0.067	0.561	0.656
YMR163C	-0.1	-0.163	-0.546	0.003	-0.135	0.164	0.656
YOL152W	-0.131	-0.403	-0.445	-0.579	-0.545	0.451	0.656
YIL014W	0.006	0.304	0.306	0.148	0.484	-0.122	0.656
YNL133C	-0.109	-0.412	-0.426	-0.036	0.205	0.754	0.655
YJL004C	0.023	0.384	0.63	0.441	0.518	0.633	0.655
YOR366W	-0.282	-0.726	-0.127	0.018	-0.09	0.807	0.655
YFR039C	-0.654	-0.407	0.373	0.242	0.26	1.044	0.655
YGL263W	-1.022	-0.655	0.435	0.057	-0.653	1.14	0.654
YKL110C	-0.158	0.623	0.071	-0.168	-0.267	0.554	0.654
YDR217C	0.201	0.487	0.038	-0.441	-0.768	-0.79	0.654
YMR141C	-0.205	-0.341	-0.505	-0.164	-0.319	0.512	0.654
YOR050C	-0.297	-0.625	0.015	-0.167	-0.019	0.871	0.653
YDR335W	0.077	0.271	-0.305	-0.146	-0.033	0.068	0.653
YOR057W	0.198	-0.007	0.286	-0.224	0.063	0.626	0.653
YPL241C	0.688	0.434	0	0	-0.324	-0.081	0.652
YJL022W	-0.112	-0.079	0.135	0.228	-0.423	0.276	0.651
YDR153C	-0.094	0.297	0.194	-0.212	-0.043	0.582	0.651
YKL218C	-0.266	-0.372	-0.105	-0.089	0.134	0.948	0.65
YOR371C	-0.122	-0.203	-0.377	-0.363	0.288	-0.012	0.65
YIL070C	-0.035	0.06	-0.214	0.361	0.575	0.76	0.65
YNL106C	0.04	0.11	-0.164	0.206	0.121	0.393	0.65
YPL101W	-0.026	0.08	0.508	-0.074	-0.193	0.863	0.65
YGR045C	-0.073	-0.477	-0.171	0.02	-0.146	0.58	0.649
YPL089C	0.19	0.098	0.237	-0.364	-0.58	0.76	0.649
YIR004W	-0.149	0.049	0.339	-0.239	0.422	0.147	0.649
YGR209C	0.276	0.189	0.745	0.592	0.787	1.322	0.649
YEL023C	-0.462	-0.453	0.298	0.235	0.573	0.912	0.649
YFL066C	0.165	0.079	0.4	0.319	-0.169	0.01	0.648
YDR426C	-0.243	-0.217	-0.033	-0.123	-0.402	0.823	0.648
YLR070C	-0.19	0.335	0.305	0.047	-0.095	0.899	0.647
YER083C	0.125	-0.079	0.574	0.224	0.38	0.923	0.647
YDR067C	0.114	0.06	0.544	0.318	-0.86	0.958	0.647
YJR146W	-0.231	-0.276	0.076	-0.334	-0.216	0.145	0.647
YMR157C	-0.096	-0.282	-0.017	0.252	0.519	1.449	0.646
YLR417W	-0.324	-0.202	0.429	0.057	0.249	0.938	0.645
YKR033C	-0.041	0	0	-0.351	-0.77	1.094	0.644
YDR376W	0.031	-0.091	-0.309	0.111	0.219	0.391	0.644
YDR467C	-0.081	0.044	-0.142	0.078	0.069	-0.017	0.644
YOR137C	-0.147	0.082	0.52	0.16	0.672	0.874	0.644
YML028W	0.116	0.208	0.522	0.375	0.401	0.548	0.644
YLR263W	0.015	-0.257	0.167	-0.297	-1.213	0.377	0.643
YBL084C	-0.101	-0.244	-0.847	-0.733	-0.67	-0.059	0.643
YJL210W	-0.146	-0.128	0.659	0.56	0.383	0.61	0.643
YKL033W	0.076	0.094	-0.139	0.003	0.364	-0.085	0.642
YPR106W	0.215	0.388	0.715	0.177	0.188	0.728	0.641
YDR537C	0.149	0.296	0.571	0.176	0.053	0.463	0.641
YDR477W	0.168	0.314	0.089	0.236	0.191	0.188	0.64
YBR023C	0.294	0.625	0.175	0.13	-0.192	-0.862	0.64
YOR054C	-0.042	-0.019	0.15	0.131	0.287	0.901	0.64
YGL233W	0.28	0.451	0.162	0.114	0.068	0.393	0.639
YBR102C	-0.829	-0.758	0.219	-0.097	-0.601	0.652	0.639
YCR007C	-0.675	-0.886	-0.082	-0.126	-0.104	0.984	0.639
YML058W	-0.214	-0.191	-0.123	-0.001	0.202	0.362	0.639
YIL036W	-0.161	-0.017	-0.311	0.108	0.13	0.465	0.638
YGR129W	-0.136	-0.483	0.126	0.09	-0.044	1.005	0.638
YLR332W	-0.107	-0.295	0.406	-0.22	-0.726	0.626	0.638
NORF 58	-0.122	-0.021	0.045	0.016	-0.326	0.856	0.638
YIL168W	-0.239	-0.758	0.211	-0.318	-0.129	1.07	0.637
YHR157W	-0.195	-0.257	0.038	-0.056	-0.458	0.632	0.636
YCL052C	-0.435	-0.959	-0.127	0.185	-0.123	1.126	0.636
YGL017W	-0.047	0.363	0.514	0.128	-0.146	0.897	0.635
YER018C	-0.443	-0.413	0.095	-0.496	-0.498	-0.31	0.635
YOR291W	-0.086	0.315	-0.064	0.528	-0.006	-0.159	0.634
YPL159C	0.325	0.038	-0.52	-0.47	-0.348	0.538	0.633
YPL049C	-0.345	-0.092	0.514	-0.208	-0.387	0.768	0.633
YNL230C	-0.283	-0.414	0.695	0.278	-0.639	0.567	0.633
YPR162C	-0.019	0.206	0.541	0.117	0.48	0.84	0.632
YDL053C	0.298	0.411	0.098	0.056	0.096	-0.023	0.632
YPL207W	0.269	0.342	0.057	0.312	0.082	-0.367	0.632
YNL094W	0.236	0.231	0.258	-0.061	-0.247	0.286	0.631
YPL091W	0.343	0.319	0.467	0.276	0.419	0.92	0.631
YGR249W	-0.017	-0.204	0.311	-0.001	-0.225	0.659	0.631
YIR029W	-1.113	-0.039	0.008	-0.494	-0.465	0.546	0.631
YDR311W	0.065	0.269	0.433	0.327	-0.093	0.257	0.63
YJL043W	-0.339	-0.273	-0.022	-0.415	-0.141	0.386	0.63
YDR019C	0.04	0.656	0.852	1.55	2.345	0.66	0.63
YDR183W	-0.355	-0.36	0.326	-0.352	-0.258	0.587	0.63
YAR044W	0.04	0.383	0.115	0.545	0.836	0.472	0.629
YBR226C	0.013	0.059	-0.234	-0.004	0.037	0.254	0.629
YOR018W	-0.027	0.149	-0.07	-0.069	-0.167	0.793	0.628
YPL118W	0.042	-0.251	0.447	0.543	0.275	1.297	0.628
YGR223C	-0.474	-0.208	0.18	0.595	0.156	1.014	0.628
YGR225W	-1.061	-4.479	0.735	0.22	-0.285	2.12	0.627
YOR192C	0.143	-0.068	0.694	0.209	-0.006	0.578	0.626
YBL010C	-2.174	-0.926	0.29	-0.438	-0.174	0.571	0.626
YIL152W	-0.177	-0.182	0.074	0.056	0.412	0.825	0.626
YMR213W	-0.421	-0.144	0.003	-0.26	-0.137	1.063	0.626
YCL069W	-1.025	-0.558	0.406	-0.3	0	0.676	0.626
YKL129C	0.059	-0.067	-0.341	-0.184	0.24	0.605	0.626
YKL222C	-0.008	-0.119	-0.217	-0.083	0.339	0.18	0.626
YJL042W	-0.094	-0.06	-0.373	0.239	0.352	0.775	0.626
YNL193W	-0.058	0.015	0.042	-0.024	-0.325	0.824	0.625
YBR278W	-0.194	-0.056	0.019	-0.124	0.258	0.512	0.625
YNL190W	0.139	0.131	0.121	-0.18	0.138	-0.132	0.625
YAL030W	-0.01	0.469	-0.062	0.078	-0.105	0.791	0.625
YDR476C	0.048	0.049	0.443	0.288	0.099	0.601	0.625
YGR137W	0.379	-0.153	0.008	0.293	0.188	1.018	0.623
YCR070W	0.197	0.145	0.27	0.156	0.356	0.725	0.623
YMR041C	-0.273	-0.655	-0.467	-0.115	-0.109	0.862	0.622
NORF 25	0.061	0.073	-0.144	0.186	0.601	0.393	0.622
YPL120W	0.064	-0.019	0.317	0.331	0.435	0.977	0.621
GENOMIC 0.5X	0.207	0.341	-0.082	-0.009	0.105	0.058	0.621
YNL014W	0.085	0.076	0.109	-0.254	-0.412	-1.149	0.621
YMR176W	-0.373	0.186	-0.166	-0.097	-1.377	-0.313	0.621
YEL075C	0.339	0.221	-0.102	0.169	-0.295	-0.757	0.621
YFL065C	0.236	0.479	0.124	0.093	-0.023	-0.765	0.621
YPL053C	0.107	0.378	0.724	0.294	0.72	0.861	0.619
YJR129C	-0.49	-0.468	0.692	-0.137	-0.085	1.18	0.619
YPR092W	-0.109	-0.135	0.058	0.011	0.114	0.1	0.619
YGR006W	-0.112	0.008	-0.317	0.067	0.058	0.359	0.618
YMR265C	-0.74	0.343	0.334	-0.155	-0.679	0.438	0.618
YJR005W	-0.01	0.012	-0.374	-0.115	0.087	0.764	0.618
YLR089C	0.134	0.456	0.389	0.325	0.591	-0.13	0.617
YDR132C	-1.464	-0.898	0.457	-0.159	0.139	0.829	0.616
YGR057C	-0.047	-0.002	0.1	-0.152	-0.199	0.515	0.616
YGL219C	0.061	-0.025	0.214	0.228	0.387	0.672	0.616
YOR306C	0.001	-0.021	0.03	-0.452	-0.322	-0.312	0.616
YNL215W	-0.015	-0.159	-0.163	-0.13	-0.192	0.76	0.616
YOL154W	0.03	-0.016	0.3	0.207	0.361	0.761	0.616
YBR294W	0.128	0.211	0.178	-0.156	-0.377	0.105	0.616
YDL026W	0.001	0.194	-0.298	0.152	0.029	0.24	0.615
YDR359C	0.163	0.244	0.126	0.147	0.095	0.343	0.615
YPR130C	-0.23	-0.235	-0.308	-0.417	0.02	-0.261	0.615
YOR251C	0.012	0.195	0.613	-0.096	0.416	0.244	0.615
YOR279C	-0.414	-0.248	0.681	-0.084	-0.028	0.815	0.615
YPL020C	0.097	0.01	0.163	0.293	0.353	1.066	0.614
YLR159W	-0.058	0.022	0.106	0.25	0.418	0.082	0.614
YDR005C	-0.013	0.225	0.016	-0.208	0.123	0.318	0.614
YPR025C	-0.104	-0.257	-0.403	-0.073	-0.155	0.513	0.614
YDR462W	-0.166	-0.378	-0.16	0.152	0.55	1.374	0.613
YGR255C	-0.121	-0.186	0.549	0.29	-0.309	1.243	0.613
YMR244W	-1.168	-0.626	0.117	-0.166	-0.025	0.798	0.613
YOR090C	-0.104	0.116	0.224	0.209	0.211	0.555	0.612
YMR252C	-0.024	0.073	0.041	0.6	0.928	0.201	0.612
YOL132W	-0.992	-0.586	0.323	-0.202	-0.081	0.842	0.612
NORF 53	-0.148	-0.357	-0.265	0.062	0.103	0.215	0.612
YGL228W	-0.163	-0.489	0.18	0.203	-0.034	0.908	0.612
YIL108W	-0.107	-0.144	-0.606	-0.232	-0.305	0.898	0.611
YNL253W	-0.078	-0.125	0.051	-0.167	-0.376	0.636	0.611
YGL104C	-0.224	-0.429	0.406	0.463	0.3	0.81	0.611
YGR122W	-0.307	0.104	0.371	0.063	0.433	0.967	0.611
YDR305C	-0.159	-0.331	0.05	0.283	0.311	0.189	0.611
LAMBDA	-0.913	-0.754	-2.322	0.279	0.573	0.054	0.61
LAMBDA	-0.729	0.361	-0.26	-0.054	-1.605	-0.135	0.61
YDL159W	-0.255	-0.216	0.352	-0.082	-0.277	1.035	0.61
NORF 72	-0.211	0.126	0	0.071	0.297	-0.158	0.61
YDL206W	-0.228	-0.268	0.088	0.123	-0.031	0.12	0.609
YML033W	0.068	-0.018	-0.024	0.095	0.315	0.524	0.609
YKL002W	-0.177	0.011	-0.096	0.063	0.4	1.353	0.609
YBL001C	0.025	0.459	0.388	0.524	0.166	0.91	0.609
YDR486C	-0.035	-0.091	-0.171	-0.008	0.179	1.504	0.608
YJR012C	-0.127	-0.206	-0.292	-0.299	0.263	0.264	0.608
YOL146W	-0.219	-0.44	0.399	0.242	0.237	0.753	0.608
YJL174W	-0.034	-0.156	-0.252	-0.522	-0.21	-0.211	0.607
YKL003C	-0.029	-0.114	-0.077	0.294	0.567	1.279	0.607
YDL161W	0.043	0.06	0.443	0.009	0.291	0.899	0.607
YNR014W	-0.287	-0.106	-0.271	-0.354	0.03	1.565	0.606
YJL105W	-0.161	-0.113	0.299	0.084	0.238	-0.02	0.606
NORF 94	-0.379	-0.124	-0.303	-0.154	-0.209	-0.399	0.606
YGR227W	0.114	-0.161	0.577	-0.085	-0.022	0.318	0.606
YML002W	-0.034	0.209	0.377	0.215	0.372	0.968	0.606
YBR068C	0.155	0.181	0.586	0.563	-0.076	1.057	0.605
YJL081C	0.069	0.238	0.505	0.179	0.27	0.554	0.604
YJL083W	-0.232	-0.137	-0.019	-0.611	-0.169	0.641	0.604
YKL028W	-0.012	-0.05	0.383	0.02	0.279	0.326	0.604
YMR222C	-0.098	-0.066	0.23	0.058	0.449	0.678	0.603
YIL061C	-0.102	-0.151	-0.109	-0.281	-0.259	0.641	0.603
YOR179C	-0.007	-0.029	0.446	0.372	0.79	1.049	0.603
YBR274W	0.207	0.354	0.694	0.067	0.14	0.341	0.603
YDL125C	0.211	0.513	0.526	0.547	0.42	0.544	0.603
YLR324W	-0.285	-0.446	-0.03	0.326	0.275	1.133	0.602
YCL004W	-0.044	0.323	-0.15	-0.183	-0.331	0.25	0.602
YAR031W	-0.107	0.51	0.292	0.451	0.123	1.048	0.602
YOR350C	-0.353	0.015	0.257	0.242	0.366	0.759	0.602
YLR132C	-0.037	0.104	-0.126	0.249	0.348	0.944	0.602
YGL196W	0.012	-0.074	0.224	0.315	0.356	0.885	0.601
YIL010W	-0.039	0.42	0.116	0.012	0.605	0.925	0.6
YDR512C	-0.276	-0.386	0.156	0.207	0.368	1.074	0.6
YGR133W	-0.056	-0.234	-0.059	0.144	-0.198	0.277	0.6
YBR170C	0.063	0.039	0.289	-0.009	-0.82	0.648	0.599
YJR100C	-0.254	-0.317	-0.101	0.085	0.442	0.995	0.599
YLR254C	-0.311	-0.241	-0.267	0.061	0.138	1.85	0.598
YIL098C	-0.289	-0.459	0.01	0.366	0.175	2.083	0.598
YNL183C	0.24	-0.035	-0.181	-0.009	0.069	0.481	0.598
YGL109W	0.114	0.192	0.064	0.093	0.261	0.587	0.597
YLR046C	0.146	0.03	0.28	0.368	0.222	0.056	0.597
YML029W	-0.125	0.093	-0.03	0.331	0.068	0.335	0.597
YOL065C	-0.159	0.087	0.281	0.187	0.59	1.291	0.595
YNL199C	0.037	-0.108	0.21	0.087	0	1.168	0.595
YML102W	-0.629	-0.894	0.598	0.089	0.025	1.016	0.595
YCR107W	0.136	0.013	0.17	-0.262	-1.503	0.226	0.594
YJL047C	0.298	-0.003	0.32	0.085	-0.064	0.385	0.594
YJL214W	0.096	0.355	0.294	0.707	0.152	0.473	0.594
YGL262W	-0.914	0.141	-1.248	-0.521	-0.898	0.401	0.594
YEL067C	-0.009	-0.268	-0.197	-0.188	-0.158	0.33	0.594
YIL045W	0.042	0.026	-0.188	-0.041	0.001	0.72	0.594
YBR190W	-0.009	0.853	-0.393	-0.173	-0.538	-1.148	0.593
YPL182C	0.007	0.116	-0.136	0.18	-0.044	0.505	0.593
YHR071W	0.239	-0.139	-0.543	-0.611	-0.397	0.53	0.593
YPL076W	-0.201	0.225	0.46	-0.003	0.306	0.603	0.593
YBL020W	0.421	0.153	0.819	0.128	-0.601	-0.28	0.592
YLR027C	0.349	0.505	0.827	0.426	0.367	0.087	0.592
YCR068W	-0.58	-0.224	0.164	-0.513	-1.159	0.709	0.591
YPL025C	-0.554	-0.464	-0.437	-0.08	-0.485	-0.536	0.591
YKR022C	-0.006	-0.13	0.493	0.229	0.398	0.913	0.59
YJL082W	0.069	0.119	-0.19	-0.025	0.106	1.103	0.59
YMR178W	0.063	0.241	0.307	0.298	0.457	1.006	0.589
YCR024C	-0.792	-0.796	-0.354	-0.203	-0.74	0.729	0.589
YOR221C	0.313	0.296	0.084	-0.179	-0.124	0.418	0.588
YML078W	0.28	0.244	0.303	0.214	0.348	0.571	0.587
YAL032C	-0.229	-0.101	-0.285	-0.262	-0.423	0.365	0.587
NORF 79	-0.004	0.171	0.209	0.514	0.096	0.209	0.586
YKR103W	-0.079	-0.021	0.405	0.237	0.208	0.869	0.586
YCR015C	-0.231	-1.676	0.364	0.394	-0.032	0.856	0.585
YDL005C	0.223	-0.086	-0.09	-0.162	-0.106	0.693	0.585
YDR521W	0.054	0.042	0.113	0.051	0.162	0.468	0.585
YNL338W	-0.257	-0.035	-0.192	-0.153	-0.149	-0.351	0.584
YPL099C	-0.013	0.027	-0.133	0	0.408	0.959	0.584
YNL277W	-0.175	-0.455	0.139	-0.024	-0.508	0.588	0.584
YHR114W	0.078	0.129	0.457	0.831	0.015	0.711	0.584
YGR101W	-0.129	-0.13	-0.142	0.112	-0.025	0.37	0.582
YBL110C	0.427	0.211	0.296	-0.217	-0.296	-1.01	0.582
YBR047W	-0.152	0.552	-0.583	-0.487	-0.579	0.164	0.582
YDR155C	0.122	0.319	0.262	0.484	0.742	0.43	0.582
YLR306W	-0.234	-0.238	-0.088	0.22	0.303	0.642	0.581
YDR142C	-0.565	-0.792	-0.067	-0.515	-1.105	1.049	0.581
POLY DA	0.264	0.547	0.285	0.444	-0.527	0.008	0.581
YIL144W	-0.439	-1.044	-0.028	-0.203	-0.784	1.284	0.581
YPL151C	-0.02	0.378	0.582	-0.05	0.034	0.044	0.58
YDR270W	-0.38	-0.898	-0.918	-0.465	-0.573	0.696	0.58
YHR018C	0.34	0.33	0.085	0.285	0.425	0.688	0.579
YGR112W	0.341	0.261	0.478	0.21	-0.214	0.817	0.579
YDL007W	0.531	0.094	0.215	0.138	-0.085	1.21	0.579
YDR058C	-0.43	-0.606	-0.328	0.23	0.247	1.249	0.579
YJR052W	-0.351	-0.132	-0.265	-0.206	0.171	0.501	0.578
YMR087W	-0.023	0.067	0.474	0.318	0.259	0.486	0.578
YBR188C	0.107	0.319	-0.01	0.063	-0.237	-0.41	0.578
YFL064C	-0.013	0.012	0.165	0.246	-0.212	0.133	0.578
YGL176C	-0.061	-0.506	-0.654	-0.649	-1.113	0.721	0.577
YKR049C	0.01	-0.154	-0.103	0.073	0.193	1.536	0.577
YPR061C	0.148	0.028	0.233	0.28	0.031	0.471	0.577
YBL082C	-0.269	0.121	0.644	-0.251	0.078	0.58	0.576
YGL165C	-0.237	-0.072	-0.037	-0.266	0.154	0.434	0.576
YCR071C	-0.208	-0.079	0.29	-0.02	0.484	0.453	0.576
YGL254W	-0.287	-0.92	0.121	-0.236	-0.802	0.485	0.576
YMR313C	-0.136	0.25	-0.191	0.085	-0.003	0.025	0.576
YDR363W	-0.022	0.201	0.436	0.368	0.079	0.637	0.576
YIL089W	-0.167	-0.106	-0.413	0.059	0.177	0.476	0.575
YPR146C	0.04	0.158	0.461	0.277	0.371	0.34	0.575
YGL038C	0	0.168	0.309	0.148	-0.334	0.504	0.574
YLR436C	0.176	-0.02	-0.243	0.035	0.061	-0.202	0.574
YIL046W	-0.279	-0.062	-0.214	-0.02	-0.625	0.057	0.573
YER034W	-0.321	-0.319	-0.038	-0.057	-0.298	0.859	0.573
YEL063C	0.362	0.367	0.395	0.036	0.035	0.198	0.573
YGL170C	-2.336	-1.565	0.074	-0.503	-2.424	1.116	0.572
YGR193C	-0.325	-0.099	0.314	0.194	0.319	0.756	0.572
YCL003W	-0.059	0.164	0.009	-0.193	-0.583	0.204	0.572
YER170W	-0.145	0.112	-0.251	0.109	0.044	0.348	0.571
YHR008C	-0.099	0.618	-0.175	-0.154	-0.337	0.169	0.571
YFR045W	-0.185	0.274	0.008	0.071	-0.229	1.163	0.57
YDR115W	0.175	0.217	0.167	0.282	0.499	1.085	0.57
YDR089W	0.108	0.235	0.437	0.363	0.767	0.295	0.57
YER189W	0.138	0.352	0.337	0.188	-0.059	-0.091	0.57
YJR084W	-0.388	-0.639	0.36	0.187	0.079	0.957	0.57
YEL013W	0.177	0.481	0.516	0.583	0.339	0.155	0.57
YLR135W	-0.163	-0.093	-0.252	0.053	0.216	-0.336	0.57
YOR313C	-0.197	-0.042	0.638	0.104	1.058	1.572	0.57
YGL125W	0.028	0.09	0.213	0.068	0.234	0.493	0.57
YDL013W	0.036	-0.331	-0.022	-0.062	-0.367	0.481	0.569
NORF 56	-0.097	-0.308	-0.15	0.045	-0.474	0.04	0.569
YPL092W	0.067	-0.008	0.978	0.768	0.688	0.532	0.569
YIL171W	-0.336	-0.108	0.118	0.03	0.026	0.936	0.569
YGL186C	0.169	0.079	0.611	0.184	0.493	0.66	0.568
YLR387C	0.38	0.289	0.329	0.068	-0.328	0.906	0.567
YIR027C	-0.784	-0.306	-0.185	-0.425	-0.353	0.453	0.567
YEL036C	-0.609	-0.385	0.335	-1.001	-0.26	0.44	0.567
YGL087C	-0.068	0.103	-0.126	0.119	0.243	0.858	0.566
YOR301W	-0.374	0.032	0.81	-0.12	-0.165	0.454	0.566
YIR042C	-0.165	-0.062	-0.083	0.021	-0.35	1.314	0.566
YLR005W	0.126	0.364	0.334	0.262	-0.583	1.124	0.566
YKL019W	0.075	0.092	-0.076	0.04	-0.034	0.433	0.566
YLR030W	-0.067	0.16	0.277	0.251	-0.035	0.857	0.566
YDL128W	-0.008	0.315	0.382	0.434	0.51	0.839	0.566
YJL046W	-0.727	-1.002	0.534	0.343	0.204	1.034	0.565
YLR125W	0.043	0.002	-0.187	0.139	-0.305	0.607	0.565
YHR166C	-0.656	-0.59	-0.039	0.356	0.031	0.875	0.565
YOR210W	-0.037	-0.199	0.336	0.028	-0.022	-0.362	0.565
YPR177C	-0.152	-0.107	-0.098	0.134	0.072	0.319	0.565
YCL014W	-0.155	-0.039	-0.264	-0.195	0.171	-1.219	0.565
YGL172W	-1.123	-0.213	0.307	0.085	-0.509	0.968	0.564
YER028C	-0.692	-0.159	0.389	-0.58	-0.943	0.898	0.564
YGR010W	0.153	0.126	-0.207	0.006	0.086	0.11	0.563
YMR113W	-0.13	-0.007	0.152	0.101	0.421	0.738	0.563
YJR022W	-0.024	-0.16	-0.235	-0.167	0.082	0.863	0.563
YJL114W	-0.659	-0.549	-0.075	0.5	0.464	0.659	0.563
NORF 28	-0.05	0.28	0.132	0.519	0.462	0.114	0.563
YER108C	-0.54	-0.26	0.448	0.109	-0.123	0.836	0.562
YOL164W	-0.178	-0.043	0.102	-0.338	-0.478	0.807	0.562
YGR282C	0.249	0.53	0.522	0.849	0.802	1.339	0.562
YIL145C	0.451	0.287	0.518	-0.155	0.247	-0.527	0.562
YIL033C	-0.126	-0.216	-0.39	-0.148	-0.066	0.845	0.561
YPR201W	-0.384	-0.327	0.343	0.071	-0.267	0.704	0.561
YNL242W	-0.208	0.131	-0.263	-0.206	-0.13	-0.232	0.561
YGR216C	0.169	0.343	0.929	0.335	0.492	0.673	0.56
YDL193W	-0.026	-0.021	-0.219	0.295	0.321	1.123	0.56
YGR154C	0.132	-0.144	0.062	0.15	-0.084	0.646	0.56
YER071C	0.04	-0.02	0.15	0.099	-0.899	0.959	0.559
YAL031C	0.139	0.352	0.002	-0.004	0.004	0.853	0.559
YDR130C	-1.346	-0.915	0.551	0.082	0.097	0.928	0.558
YOR082C	-0.191	-0.013	-0.146	0.004	-0.4	0.306	0.558
YDR541C	-0.383	-0.097	0.688	-0.115	0.119	0.874	0.558
GENOMIC 1X	0.111	0.361	-0.148	0.072	0.005	0.27	0.556
YDR263C	-0.365	-0.533	0.015	0.413	-0.701	0.437	0.556
YKL149C	-0.374	-0.141	0.351	0.099	0.036	0.621	0.556
YAL067C	-1.537	-2.922	-0.581	-0.94	-1.422	0.672	0.556
EMPTY	0	0	0	2.322	0	0	0.556
YBR251W	-0.436	-0.471	-0.019	0.394	0.026	1.264	0.555
YPR082C	-0.01	0.136	0.253	0.136	0.818	0.532	0.555
YFR027W	-0.5	0.192	0.125	-0.318	-1.426	0.464	0.555
YOR393W	0.051	0.022	0.273	-0.084	-0.369	0.447	0.555
YOL105C	0.224	0.147	0.395	-0.179	-0.349	0.479	0.554
YDR106W	-1.5	-1.387	0.059	-0.159	-0.933	0.862	0.554
YAR019C	0.059	0.879	-0.43	-0.087	-0.633	0.185	0.554
YMR053C	-0.47	-0.51	-0.53	-0.136	0.057	0.569	0.554
YKR011C	-0.045	-0.207	0.081	0.056	-0.028	1.137	0.554
YBL069W	-0.551	-0.016	0.4	-0.077	-0.655	-0.059	0.553
YIL071W	-0.119	-0.238	-0.303	0.154	0.103	0.923	0.553
YKL199C	-0.341	-0.225	-0.425	-0.206	-0.278	-0.324	0.552
YJR153W	0.109	0.06	0.378	-0.108	-0.523	0.442	0.552
YKL177W	-0.183	-0.315	-0.43	-0.56	-0.239	0.24	0.551
YCR101C	-0.064	-0.038	-0.323	-0.139	-0.148	0.506	0.55
YKL070W	0.117	0.34	0.329	0.197	-0.091	-0.033	0.549
YIL062C	0.279	0.097	0.308	0.532	0.567	1.202	0.549
YOR339C	-0.16	-0.365	-0.523	0.184	-0.582	0.057	0.549
YLR366W	-0.583	-0.956	0.445	-0.145	-0.369	0.651	0.548
YFR054C	-0.384	-0.328	0.029	-0.024	-0.195	0.388	0.548
YGR030C	-0.216	-0.098	0.13	-0.253	0.109	0.883	0.548
YGR002C	0.048	0.054	0.152	0.072	0.231	0.791	0.547
YHL009C	-0.106	-0.353	0.547	0.278	-0.009	0.86	0.547
YPR127W	0.059	0.016	0.212	0.024	0.291	0.529	0.547
YGL249W	-0.204	0.056	0.075	0.24	-0.381	-0.087	0.546
YDR118W	-0.931	-1.134	0.487	0.144	-0.73	1.263	0.546
YOR029W	-0.334	-0.138	-0.35	-0.205	0.26	0.598	0.546
YCR063W	-0.123	0.406	-0.565	-0.461	-0.685	-0.108	0.546
YDR474C	-0.027	-0.146	0.134	0.292	-0.122	0.704	0.545
YOL108C	0	-0.13	0.246	0.221	0.341	1.092	0.545
POLY DA	0.272	0.825	0.544	0.353	-0.659	-0.009	0.545
YNL005C	-0.049	-0.081	-0.265	0.42	0.333	1.183	0.544
YKR052C	0.255	0.306	-0.145	-0.183	-0.567	0.933	0.544
YFR052W	0.496	0.337	0.016	0.031	-0.117	1.085	0.543
YNL325C	0.027	-0.204	0.219	0.201	0.212	1.11	0.543
NORF 34	0.171	0.288	0.004	0.346	-0.305	-0.612	0.543
YLR421C	0.219	0.18	0.145	0.001	0.528	0.958	0.543
YGR143W	0.136	0.06	0.188	0.161	0.388	0.441	0.542
YOR026W	-0.016	-0.423	0.177	0.016	-0.602	1.03	0.542
YIL012W	-0.562	-0.05	-0.413	-0.598	0.33	0.371	0.542
YDL164C	-0.365	-0.127	-0.093	-0.264	-0.401	0.045	0.542
YLR054C	-0.016	-0.006	0.898	0.156	0.324	0.793	0.542
YLR231C	0.262	0.504	0.603	0.583	1.254	0.703	0.541
YGL098W	-0.071	0.066	-0.091	0.267	0.135	0.852	0.54
[truncated: 4,401 more rows]
