# Supplementary material for: Graph-based iterative Group Analysis enhances microarray interpretation
Source: BMC Bioinformatics. 2004 Jul 23;5:100. doi: 10.1186/1471-2105-5-100 (PMC509016; doi:10.1186/1471-2105-5-100)
Supplement: Additional File 5 — Evidence network. List of gene pairs connecting genes whenever their gene products are enzymes that share a common substrate. Based on annotation derived from SwissProt. [file 1471-2105-5-100-S5.txt]

YIR029W	YIR032C	(-)-ureidoglycolate
YMR220W	YNR043W	(R)-5-diphosphomevalonate
YMR208W	YMR220W	(R)-5-phosphomevalonate
YDL174C	YEL071W	(R)-lactate
YLR450W	YML075C	(R)-mevalonate
YLR450W	YMR208W	(R)-mevalonate
YML075C	YMR208W	(R)-mevalonate
YHR063C	YIL145C	(R)-pantoate
YDR272W	YOR040W	(S)-(2-hydroxyacyl)glutathione
YLR450W	YML075C	(S)-3-hydroxy-3-methylglutaryl-CoA
YLR450W	YML126C	(S)-3-hydroxy-3-methylglutaryl-CoA
YML075C	YML126C	(S)-3-hydroxy-3-methylglutaryl-CoA
YKL216W	YLR420W	(S)-dihydroorotate
YDL078C	YKL029C	(S)-malate
YDL078C	YKL085W	(S)-malate
YDL078C	YOL126C	(S)-malate
YDL078C	YPL262W	(S)-malate
YKL029C	YKL085W	(S)-malate
YKL029C	YOL126C	(S)-malate
YKL029C	YPL262W	(S)-malate
YKL085W	YOL126C	(S)-malate
YKL085W	YPL262W	(S)-malate
YOL126C	YPL262W	(S)-malate
YHR123W	YNL130C	1,2-diacylglycerol
YHR123W	YNR008W	1,2-diacylglycerol
YNL130C	YNR008W	1,2-diacylglycerol
YGR216C	YJR066W	1-phosphatidyl-1D-myo-inositol
YGR216C	YKL203C	1-phosphatidyl-1D-myo-inositol
YGR216C	YLR240W	1-phosphatidyl-1D-myo-inositol
YGR216C	YLR305C	1-phosphatidyl-1D-myo-inositol
YGR216C	YNL267W	1-phosphatidyl-1D-myo-inositol
YGR216C	YPL076W	1-phosphatidyl-1D-myo-inositol
YGR216C	YPL175W	1-phosphatidyl-1D-myo-inositol
YJR066W	YKL203C	1-phosphatidyl-1D-myo-inositol
YJR066W	YLR240W	1-phosphatidyl-1D-myo-inositol
YJR066W	YLR305C	1-phosphatidyl-1D-myo-inositol
YJR066W	YNL267W	1-phosphatidyl-1D-myo-inositol
YJR066W	YPL076W	1-phosphatidyl-1D-myo-inositol
YJR066W	YPL175W	1-phosphatidyl-1D-myo-inositol
YKL203C	YLR240W	1-phosphatidyl-1D-myo-inositol
YKL203C	YLR305C	1-phosphatidyl-1D-myo-inositol
YKL203C	YNL267W	1-phosphatidyl-1D-myo-inositol
YKL203C	YPL076W	1-phosphatidyl-1D-myo-inositol
YKL203C	YPL175W	1-phosphatidyl-1D-myo-inositol
YLR240W	YLR305C	1-phosphatidyl-1D-myo-inositol
YLR240W	YNL267W	1-phosphatidyl-1D-myo-inositol
YLR240W	YPL076W	1-phosphatidyl-1D-myo-inositol
YLR240W	YPL175W	1-phosphatidyl-1D-myo-inositol
YLR305C	YNL267W	1-phosphatidyl-1D-myo-inositol
YLR305C	YPL076W	1-phosphatidyl-1D-myo-inositol
YLR305C	YPL175W	1-phosphatidyl-1D-myo-inositol
YNL267W	YPL076W	1-phosphatidyl-1D-myo-inositol
YNL267W	YPL175W	1-phosphatidyl-1D-myo-inositol
YPL076W	YPL175W	1-phosphatidyl-1D-myo-inositol
YJR066W	YKL203C	1-phosphatidyl-1D-myo-inositol 3-phosphate
YJR066W	YLR240W	1-phosphatidyl-1D-myo-inositol 3-phosphate
YKL203C	YLR240W	1-phosphatidyl-1D-myo-inositol 3-phosphate
YDR208W	YFR019W	1-phosphatidyl-1D-myo-inositol 4,5-bisphosphate
YDR208W	YPL268W	1-phosphatidyl-1D-myo-inositol 4,5-bisphosphate
YFR019W	YPL268W	1-phosphatidyl-1D-myo-inositol 4,5-bisphosphate
YDR208W	YLR305C	1-phosphatidyl-1D-myo-inositol 4-phosphate
YDR208W	YNL267W	1-phosphatidyl-1D-myo-inositol 4-phosphate
YLR305C	YNL267W	1-phosphatidyl-1D-myo-inositol 4-phosphate
YER023W	YHR037W	1-pyrroline-5-carboxylate
YBL013W	YBR084W	10-formyltetrahydrofolate
YBL013W	YDR408C	10-formyltetrahydrofolate
YBL013W	YGR204W	10-formyltetrahydrofolate
YBL013W	YLR028C	10-formyltetrahydrofolate
YBL013W	YMR120C	10-formyltetrahydrofolate
YBR084W	YDR408C	10-formyltetrahydrofolate
YBR084W	YGR204W	10-formyltetrahydrofolate
YBR084W	YLR028C	10-formyltetrahydrofolate
YBR084W	YMR120C	10-formyltetrahydrofolate
YDR408C	YGR204W	10-formyltetrahydrofolate
YDR408C	YLR028C	10-formyltetrahydrofolate
YDR408C	YMR120C	10-formyltetrahydrofolate
YGR204W	YLR028C	10-formyltetrahydrofolate
YGR204W	YMR120C	10-formyltetrahydrofolate
YLR028C	YMR120C	10-formyltetrahydrofolate
YBR256C	YOL143C	2 6,7-dimethyl-8-(1-D-ribityl)lumazine
YJL130C	YJR109C	2 ADP
YJL130C	YOR303W	2 ADP
YJR109C	YOR303W	2 ADP
YJL130C	YJR109C	2 ATP
YJL130C	YOR303W	2 ATP
YJR109C	YOR303W	2 ATP
YBR001C	YDR001C	2 D-glucose
YBR001C	YPR026W	2 D-glucose
YDR001C	YPR026W	2 D-glucose
YKL220C	YLL051C	2 Fe(2+)
YKL220C	YLR214W	2 Fe(2+)
YKL220C	YNR060W	2 Fe(2+)
YKL220C	YOL152W	2 Fe(2+)
YKL220C	YOR381W	2 Fe(2+)
YKL220C	YOR384W	2 Fe(2+)
YLL051C	YLR214W	2 Fe(2+)
YLL051C	YNR060W	2 Fe(2+)
YLL051C	YOL152W	2 Fe(2+)
YLL051C	YOR381W	2 Fe(2+)
YLL051C	YOR384W	2 Fe(2+)
YLR214W	YNR060W	2 Fe(2+)
YLR214W	YOL152W	2 Fe(2+)
YLR214W	YOR381W	2 Fe(2+)
YLR214W	YOR384W	2 Fe(2+)
YNR060W	YOL152W	2 Fe(2+)
YNR060W	YOR381W	2 Fe(2+)
YNR060W	YOR384W	2 Fe(2+)
YOL152W	YOR381W	2 Fe(2+)
YOL152W	YOR384W	2 Fe(2+)
YOR381W	YOR384W	2 Fe(2+)
YKL220C	YLL051C	2 Fe(3+)
YKL220C	YLR214W	2 Fe(3+)
YKL220C	YNR060W	2 Fe(3+)
YKL220C	YOL152W	2 Fe(3+)
YKL220C	YOR381W	2 Fe(3+)
YKL220C	YOR384W	2 Fe(3+)
YLL051C	YLR214W	2 Fe(3+)
YLL051C	YNR060W	2 Fe(3+)
YLL051C	YOL152W	2 Fe(3+)
YLL051C	YOR381W	2 Fe(3+)
YLL051C	YOR384W	2 Fe(3+)
YLR214W	YNR060W	2 Fe(3+)
YLR214W	YOL152W	2 Fe(3+)
YLR214W	YOR381W	2 Fe(3+)
YLR214W	YOR384W	2 Fe(3+)
YNR060W	YOL152W	2 Fe(3+)
YNR060W	YOR381W	2 Fe(3+)
YNR060W	YOR384W	2 Fe(3+)
YOL152W	YOR381W	2 Fe(3+)
YOL152W	YOR384W	2 Fe(3+)
YOR381W	YOR384W	2 Fe(3+)
YHR008C	YJR104C	2 H(+)
YHR008C	YOR176W	2 H(+)
YJR104C	YOR176W	2 H(+)
YBR244W	YDL067C	2 H(2)O
YBR244W	YDR044W	2 H(2)O
YBR244W	YDR256C	2 H(2)O
YBR244W	YER005W	2 H(2)O
YBR244W	YGL040C	2 H(2)O
YBR244W	YGL055W	2 H(2)O
YBR244W	YGL187C	2 H(2)O
YBR244W	YGL191W	2 H(2)O
YBR244W	YGR088W	2 H(2)O
YBR244W	YGR267C	2 H(2)O
YBR244W	YHR051W	2 H(2)O
YBR244W	YIL111W	2 H(2)O
YBR244W	YIR037W	2 H(2)O
YBR244W	YKL026C	2 H(2)O
YBR244W	YKR066C	2 H(2)O
YBR244W	YLR038C	2 H(2)O
YBR244W	YLR395C	2 H(2)O
YBR244W	YMR256W	2 H(2)O
YBR244W	YNL052W	2 H(2)O
YDL067C	YDR044W	2 H(2)O
YDL067C	YDR256C	2 H(2)O
YDL067C	YER005W	2 H(2)O
YDL067C	YGL040C	2 H(2)O
YDL067C	YGL055W	2 H(2)O
YDL067C	YGL187C	2 H(2)O
YDL067C	YGL191W	2 H(2)O
YDL067C	YGR088W	2 H(2)O
YDL067C	YGR267C	2 H(2)O
YDL067C	YHR051W	2 H(2)O
YDL067C	YIL111W	2 H(2)O
YDL067C	YIR037W	2 H(2)O
YDL067C	YKL026C	2 H(2)O
YDL067C	YKR066C	2 H(2)O
YDL067C	YLR038C	2 H(2)O
YDL067C	YLR395C	2 H(2)O
YDL067C	YMR256W	2 H(2)O
YDL067C	YNL052W	2 H(2)O
YDR044W	YDR256C	2 H(2)O
YDR044W	YER005W	2 H(2)O
YDR044W	YGL040C	2 H(2)O
YDR044W	YGL055W	2 H(2)O
YDR044W	YGL187C	2 H(2)O
YDR044W	YGL191W	2 H(2)O
YDR044W	YGR088W	2 H(2)O
YDR044W	YGR267C	2 H(2)O
YDR044W	YHR051W	2 H(2)O
YDR044W	YIL111W	2 H(2)O
YDR044W	YIR037W	2 H(2)O
YDR044W	YKL026C	2 H(2)O
YDR044W	YKR066C	2 H(2)O
YDR044W	YLR038C	2 H(2)O
YDR044W	YLR395C	2 H(2)O
YDR044W	YMR256W	2 H(2)O
YDR044W	YNL052W	2 H(2)O
YDR256C	YER005W	2 H(2)O
YDR256C	YGL040C	2 H(2)O
YDR256C	YGL055W	2 H(2)O
YDR256C	YGL187C	2 H(2)O
YDR256C	YGL191W	2 H(2)O
YDR256C	YGR088W	2 H(2)O
YDR256C	YGR267C	2 H(2)O
YDR256C	YHR051W	2 H(2)O
YDR256C	YIL111W	2 H(2)O
YDR256C	YIR037W	2 H(2)O
YDR256C	YKL026C	2 H(2)O
YDR256C	YKR066C	2 H(2)O
YDR256C	YLR038C	2 H(2)O
YDR256C	YLR395C	2 H(2)O
YDR256C	YMR256W	2 H(2)O
YDR256C	YNL052W	2 H(2)O
YER005W	YGL040C	2 H(2)O
YER005W	YGL055W	2 H(2)O
YER005W	YGL187C	2 H(2)O
YER005W	YGL191W	2 H(2)O
YER005W	YGR088W	2 H(2)O
YER005W	YGR267C	2 H(2)O
YER005W	YHR051W	2 H(2)O
YER005W	YIL111W	2 H(2)O
YER005W	YIR037W	2 H(2)O
YER005W	YKL026C	2 H(2)O
YER005W	YKR066C	2 H(2)O
YER005W	YLR038C	2 H(2)O
YER005W	YLR395C	2 H(2)O
YER005W	YMR256W	2 H(2)O
YER005W	YNL052W	2 H(2)O
YGL040C	YGL055W	2 H(2)O
YGL040C	YGL187C	2 H(2)O
YGL040C	YGL191W	2 H(2)O
YGL040C	YGR088W	2 H(2)O
YGL040C	YGR267C	2 H(2)O
YGL040C	YHR051W	2 H(2)O
YGL040C	YIL111W	2 H(2)O
YGL040C	YIR037W	2 H(2)O
YGL040C	YKL026C	2 H(2)O
YGL040C	YKR066C	2 H(2)O
YGL040C	YLR038C	2 H(2)O
YGL040C	YLR395C	2 H(2)O
YGL040C	YMR256W	2 H(2)O
YGL040C	YNL052W	2 H(2)O
YGL055W	YGL187C	2 H(2)O
YGL055W	YGL191W	2 H(2)O
YGL055W	YGR088W	2 H(2)O
YGL055W	YGR267C	2 H(2)O
YGL055W	YHR051W	2 H(2)O
YGL055W	YIL111W	2 H(2)O
YGL055W	YIR037W	2 H(2)O
YGL055W	YKL026C	2 H(2)O
YGL055W	YKR066C	2 H(2)O
YGL055W	YLR038C	2 H(2)O
YGL055W	YLR395C	2 H(2)O
YGL055W	YMR256W	2 H(2)O
YGL055W	YNL052W	2 H(2)O
YGL187C	YGL191W	2 H(2)O
YGL187C	YGR088W	2 H(2)O
YGL187C	YGR267C	2 H(2)O
YGL187C	YHR051W	2 H(2)O
YGL187C	YIL111W	2 H(2)O
YGL187C	YIR037W	2 H(2)O
YGL187C	YKL026C	2 H(2)O
YGL187C	YKR066C	2 H(2)O
YGL187C	YLR038C	2 H(2)O
YGL187C	YLR395C	2 H(2)O
YGL187C	YMR256W	2 H(2)O
YGL187C	YNL052W	2 H(2)O
YGL191W	YGR088W	2 H(2)O
YGL191W	YGR267C	2 H(2)O
YGL191W	YHR051W	2 H(2)O
YGL191W	YIL111W	2 H(2)O
YGL191W	YIR037W	2 H(2)O
YGL191W	YKL026C	2 H(2)O
YGL191W	YKR066C	2 H(2)O
YGL191W	YLR038C	2 H(2)O
YGL191W	YLR395C	2 H(2)O
YGL191W	YMR256W	2 H(2)O
YGL191W	YNL052W	2 H(2)O
YGR088W	YGR267C	2 H(2)O
YGR088W	YHR051W	2 H(2)O
YGR088W	YIL111W	2 H(2)O
YGR088W	YIR037W	2 H(2)O
YGR088W	YKL026C	2 H(2)O
YGR088W	YKR066C	2 H(2)O
YGR088W	YLR038C	2 H(2)O
YGR088W	YLR395C	2 H(2)O
YGR088W	YMR256W	2 H(2)O
YGR088W	YNL052W	2 H(2)O
YGR267C	YHR051W	2 H(2)O
YGR267C	YIL111W	2 H(2)O
YGR267C	YIR037W	2 H(2)O
YGR267C	YKL026C	2 H(2)O
YGR267C	YKR066C	2 H(2)O
YGR267C	YLR038C	2 H(2)O
YGR267C	YLR395C	2 H(2)O
YGR267C	YMR256W	2 H(2)O
YGR267C	YNL052W	2 H(2)O
YHR051W	YIL111W	2 H(2)O
YHR051W	YIR037W	2 H(2)O
YHR051W	YKL026C	2 H(2)O
YHR051W	YKR066C	2 H(2)O
YHR051W	YLR038C	2 H(2)O
YHR051W	YLR395C	2 H(2)O
YHR051W	YMR256W	2 H(2)O
YHR051W	YNL052W	2 H(2)O
YIL111W	YIR037W	2 H(2)O
YIL111W	YKL026C	2 H(2)O
YIL111W	YKR066C	2 H(2)O
YIL111W	YLR038C	2 H(2)O
YIL111W	YLR395C	2 H(2)O
YIL111W	YMR256W	2 H(2)O
YIL111W	YNL052W	2 H(2)O
YIR037W	YKL026C	2 H(2)O
YIR037W	YKR066C	2 H(2)O
YIR037W	YLR038C	2 H(2)O
YIR037W	YLR395C	2 H(2)O
YIR037W	YMR256W	2 H(2)O
YIR037W	YNL052W	2 H(2)O
YKL026C	YKR066C	2 H(2)O
YKL026C	YLR038C	2 H(2)O
YKL026C	YLR395C	2 H(2)O
YKL026C	YMR256W	2 H(2)O
YKL026C	YNL052W	2 H(2)O
YKR066C	YLR038C	2 H(2)O
YKR066C	YLR395C	2 H(2)O
YKR066C	YMR256W	2 H(2)O
YKR066C	YNL052W	2 H(2)O
YLR038C	YLR395C	2 H(2)O
YLR038C	YMR256W	2 H(2)O
YLR038C	YNL052W	2 H(2)O
YLR395C	YMR256W	2 H(2)O
YLR395C	YNL052W	2 H(2)O
YMR256W	YNL052W	2 H(2)O
YDR256C	YGR088W	2 H(2)O(2)
YLR450W	YML075C	2 NADP(+)
YLR450W	YML075C	2 NADPH
YIL043C	YKL150W	2 ferricytochrome b5
YBL045C	YDL174C	2 ferricytochrome c
YBL045C	YDR529C	2 ferricytochrome c
YBL045C	YEL024W	2 ferricytochrome c
YBL045C	YEL071W	2 ferricytochrome c
YBL045C	YFR033C	2 ferricytochrome c
YBL045C	YGR183C	2 ferricytochrome c
YBL045C	YJL166W	2 ferricytochrome c
YBL045C	YKR066C	2 ferricytochrome c
YBL045C	YML054C	2 ferricytochrome c
YBL045C	YPR191W	2 ferricytochrome c
YDL174C	YDR529C	2 ferricytochrome c
YDL174C	YEL024W	2 ferricytochrome c
YDL174C	YEL071W	2 ferricytochrome c
YDL174C	YFR033C	2 ferricytochrome c
YDL174C	YGR183C	2 ferricytochrome c
YDL174C	YJL166W	2 ferricytochrome c
YDL174C	YKR066C	2 ferricytochrome c
YDL174C	YML054C	2 ferricytochrome c
YDL174C	YPR191W	2 ferricytochrome c
YDR529C	YEL024W	2 ferricytochrome c
YDR529C	YEL071W	2 ferricytochrome c
YDR529C	YFR033C	2 ferricytochrome c
YDR529C	YGR183C	2 ferricytochrome c
YDR529C	YJL166W	2 ferricytochrome c
YDR529C	YKR066C	2 ferricytochrome c
YDR529C	YML054C	2 ferricytochrome c
YDR529C	YPR191W	2 ferricytochrome c
YEL024W	YEL071W	2 ferricytochrome c
YEL024W	YFR033C	2 ferricytochrome c
YEL024W	YGR183C	2 ferricytochrome c
YEL024W	YJL166W	2 ferricytochrome c
YEL024W	YKR066C	2 ferricytochrome c
YEL024W	YML054C	2 ferricytochrome c
YEL024W	YPR191W	2 ferricytochrome c
YEL071W	YFR033C	2 ferricytochrome c
YEL071W	YGR183C	2 ferricytochrome c
YEL071W	YJL166W	2 ferricytochrome c
YEL071W	YKR066C	2 ferricytochrome c
YEL071W	YML054C	2 ferricytochrome c
YEL071W	YPR191W	2 ferricytochrome c
YFR033C	YGR183C	2 ferricytochrome c
YFR033C	YJL166W	2 ferricytochrome c
YFR033C	YKR066C	2 ferricytochrome c
YFR033C	YML054C	2 ferricytochrome c
YFR033C	YPR191W	2 ferricytochrome c
YGR183C	YJL166W	2 ferricytochrome c
YGR183C	YKR066C	2 ferricytochrome c
YGR183C	YML054C	2 ferricytochrome c
YGR183C	YPR191W	2 ferricytochrome c
YJL166W	YKR066C	2 ferricytochrome c
YJL166W	YML054C	2 ferricytochrome c
YJL166W	YPR191W	2 ferricytochrome c
YKR066C	YML054C	2 ferricytochrome c
YKR066C	YPR191W	2 ferricytochrome c
YML054C	YPR191W	2 ferricytochrome c
YIL043C	YKL150W	2 ferrocytochrome b5
YBL045C	YDL174C	2 ferrocytochrome c
YBL045C	YDR529C	2 ferrocytochrome c
YBL045C	YEL024W	2 ferrocytochrome c
YBL045C	YEL071W	2 ferrocytochrome c
YBL045C	YFR033C	2 ferrocytochrome c
YBL045C	YGR183C	2 ferrocytochrome c
YBL045C	YJL166W	2 ferrocytochrome c
YBL045C	YKR066C	2 ferrocytochrome c
YBL045C	YML054C	2 ferrocytochrome c
YBL045C	YPR191W	2 ferrocytochrome c
YDL174C	YDR529C	2 ferrocytochrome c
YDL174C	YEL024W	2 ferrocytochrome c
YDL174C	YEL071W	2 ferrocytochrome c
YDL174C	YFR033C	2 ferrocytochrome c
YDL174C	YGR183C	2 ferrocytochrome c
YDL174C	YJL166W	2 ferrocytochrome c
YDL174C	YKR066C	2 ferrocytochrome c
YDL174C	YML054C	2 ferrocytochrome c
YDL174C	YPR191W	2 ferrocytochrome c
YDR529C	YEL024W	2 ferrocytochrome c
YDR529C	YEL071W	2 ferrocytochrome c
YDR529C	YFR033C	2 ferrocytochrome c
YDR529C	YGR183C	2 ferrocytochrome c
YDR529C	YJL166W	2 ferrocytochrome c
YDR529C	YKR066C	2 ferrocytochrome c
YDR529C	YML054C	2 ferrocytochrome c
YDR529C	YPR191W	2 ferrocytochrome c
YEL024W	YEL071W	2 ferrocytochrome c
YEL024W	YFR033C	2 ferrocytochrome c
YEL024W	YGR183C	2 ferrocytochrome c
YEL024W	YJL166W	2 ferrocytochrome c
YEL024W	YKR066C	2 ferrocytochrome c
YEL024W	YML054C	2 ferrocytochrome c
YEL024W	YPR191W	2 ferrocytochrome c
YEL071W	YFR033C	2 ferrocytochrome c
YEL071W	YGR183C	2 ferrocytochrome c
YEL071W	YJL166W	2 ferrocytochrome c
YEL071W	YKR066C	2 ferrocytochrome c
YEL071W	YML054C	2 ferrocytochrome c
YEL071W	YPR191W	2 ferrocytochrome c
YFR033C	YGR183C	2 ferrocytochrome c
YFR033C	YJL166W	2 ferrocytochrome c
YFR033C	YKR066C	2 ferrocytochrome c
YFR033C	YML054C	2 ferrocytochrome c
YFR033C	YPR191W	2 ferrocytochrome c
YGR183C	YJL166W	2 ferrocytochrome c
YGR183C	YKR066C	2 ferrocytochrome c
YGR183C	YML054C	2 ferrocytochrome c
YGR183C	YPR191W	2 ferrocytochrome c
YJL166W	YKR066C	2 ferrocytochrome c
YJL166W	YML054C	2 ferrocytochrome c
YJL166W	YPR191W	2 ferrocytochrome c
YKR066C	YML054C	2 ferrocytochrome c
YKR066C	YPR191W	2 ferrocytochrome c
YML054C	YPR191W	2 ferrocytochrome c
YBR244W	YIR037W	2 glutathione
YBR244W	YKL026C	2 glutathione
YBR244W	YPL091W	2 glutathione
YIR037W	YKL026C	2 glutathione
YIR037W	YPL091W	2 glutathione
YKL026C	YPL091W	2 glutathione
YBR011C	YER005W	2 phosphate
YBR011C	YMR267W	2 phosphate
YER005W	YMR267W	2 phosphate
YCL009C	YMR108W	2 pyruvate
YHR008C	YJR104C	2 superoxide
YER070W	YGR180C	2'-deoxyribonucleoside diphosphate
YER070W	YIL066C	2'-deoxyribonucleoside diphosphate
YER070W	YJL026W	2'-deoxyribonucleoside diphosphate
YGR180C	YIL066C	2'-deoxyribonucleoside diphosphate
YGR180C	YJL026W	2'-deoxyribonucleoside diphosphate
YIL066C	YJL026W	2'-deoxyribonucleoside diphosphate
YDL021W	YKL152C	2,3-diphosphoglycerate
YDL021W	YOL056W	2,3-diphosphoglycerate
YKL152C	YOL056W	2,3-diphosphoglycerate
YCL009C	YMR108W	2-acetolactate
YBR176W	YHR063C	2-dehydropantoate
YHR043C	YHR044C	2-deoxy-D-glucose
YHR043C	YHR044C	2-deoxy-D-glucose 6-phosphate
YDL131W	YDL182W	2-hydroxybutane-1,2,4-tricarboxylate
YDL131W	YDR234W	2-hydroxybutane-1,2,4-tricarboxylate
YDL182W	YDR234W	2-hydroxybutane-1,2,4-tricarboxylate
YMR006C	YMR008C	2-lysophosphatidylcholine
YMR006C	YOL011W	2-lysophosphatidylcholine
YMR008C	YOL011W	2-lysophosphatidylcholine
YAL012W	YER086W	2-oxobutanoate
YAL062W	YDL066W	2-oxoglutarate
YAL062W	YDL131W	2-oxoglutarate
YAL062W	YDL171C	2-oxoglutarate
YAL062W	YDL182W	2-oxoglutarate
YAL062W	YDL215C	2-oxoglutarate
YAL062W	YDR111C	2-oxoglutarate
YAL062W	YGR019W	2-oxoglutarate
YAL062W	YHR208W	2-oxoglutarate
YAL062W	YIL116W	2-oxoglutarate
YAL062W	YIL125W	2-oxoglutarate
YAL062W	YIR034C	2-oxoglutarate
YAL062W	YJR148W	2-oxoglutarate
YAL062W	YKL106W	2-oxoglutarate
YAL062W	YLR027C	2-oxoglutarate
YAL062W	YLR089C	2-oxoglutarate
YAL062W	YLR174W	2-oxoglutarate
YAL062W	YNL009W	2-oxoglutarate
YAL062W	YNL037C	2-oxoglutarate
YAL062W	YOL140W	2-oxoglutarate
YAL062W	YOR136W	2-oxoglutarate
YAL062W	YOR184W	2-oxoglutarate
YAL062W	YOR375C	2-oxoglutarate
YDL066W	YDL131W	2-oxoglutarate
YDL066W	YDL171C	2-oxoglutarate
YDL066W	YDL182W	2-oxoglutarate
YDL066W	YDL215C	2-oxoglutarate
YDL066W	YDR111C	2-oxoglutarate
YDL066W	YGR019W	2-oxoglutarate
YDL066W	YHR208W	2-oxoglutarate
YDL066W	YIL116W	2-oxoglutarate
YDL066W	YIL125W	2-oxoglutarate
YDL066W	YIR034C	2-oxoglutarate
YDL066W	YJR148W	2-oxoglutarate
YDL066W	YKL106W	2-oxoglutarate
YDL066W	YLR027C	2-oxoglutarate
YDL066W	YLR089C	2-oxoglutarate
YDL066W	YLR174W	2-oxoglutarate
YDL066W	YNL009W	2-oxoglutarate
YDL066W	YNL037C	2-oxoglutarate
YDL066W	YOL140W	2-oxoglutarate
YDL066W	YOR136W	2-oxoglutarate
YDL066W	YOR184W	2-oxoglutarate
YDL066W	YOR375C	2-oxoglutarate
YDL131W	YDL171C	2-oxoglutarate
YDL131W	YDL182W	2-oxoglutarate
YDL131W	YDL215C	2-oxoglutarate
YDL131W	YDR111C	2-oxoglutarate
YDL131W	YGR019W	2-oxoglutarate
YDL131W	YHR208W	2-oxoglutarate
YDL131W	YIL116W	2-oxoglutarate
YDL131W	YIL125W	2-oxoglutarate
YDL131W	YIR034C	2-oxoglutarate
YDL131W	YJR148W	2-oxoglutarate
YDL131W	YKL106W	2-oxoglutarate
YDL131W	YLR027C	2-oxoglutarate
YDL131W	YLR089C	2-oxoglutarate
YDL131W	YLR174W	2-oxoglutarate
YDL131W	YNL009W	2-oxoglutarate
YDL131W	YNL037C	2-oxoglutarate
YDL131W	YOL140W	2-oxoglutarate
YDL131W	YOR136W	2-oxoglutarate
YDL131W	YOR184W	2-oxoglutarate
YDL131W	YOR375C	2-oxoglutarate
YDL171C	YDL182W	2-oxoglutarate
YDL171C	YDL215C	2-oxoglutarate
YDL171C	YDR111C	2-oxoglutarate
YDL171C	YGR019W	2-oxoglutarate
YDL171C	YHR208W	2-oxoglutarate
YDL171C	YIL116W	2-oxoglutarate
YDL171C	YIL125W	2-oxoglutarate
YDL171C	YIR034C	2-oxoglutarate
YDL171C	YJR148W	2-oxoglutarate
YDL171C	YKL106W	2-oxoglutarate
YDL171C	YLR027C	2-oxoglutarate
YDL171C	YLR089C	2-oxoglutarate
YDL171C	YLR174W	2-oxoglutarate
YDL171C	YNL009W	2-oxoglutarate
YDL171C	YNL037C	2-oxoglutarate
YDL171C	YOL140W	2-oxoglutarate
YDL171C	YOR136W	2-oxoglutarate
YDL171C	YOR184W	2-oxoglutarate
YDL171C	YOR375C	2-oxoglutarate
YDL182W	YDL215C	2-oxoglutarate
YDL182W	YDR111C	2-oxoglutarate
YDL182W	YGR019W	2-oxoglutarate
YDL182W	YHR208W	2-oxoglutarate
YDL182W	YIL116W	2-oxoglutarate
YDL182W	YIL125W	2-oxoglutarate
YDL182W	YIR034C	2-oxoglutarate
YDL182W	YJR148W	2-oxoglutarate
YDL182W	YKL106W	2-oxoglutarate
YDL182W	YLR027C	2-oxoglutarate
YDL182W	YLR089C	2-oxoglutarate
YDL182W	YLR174W	2-oxoglutarate
YDL182W	YNL009W	2-oxoglutarate
YDL182W	YNL037C	2-oxoglutarate
YDL182W	YOL140W	2-oxoglutarate
YDL182W	YOR136W	2-oxoglutarate
YDL182W	YOR184W	2-oxoglutarate
YDL182W	YOR375C	2-oxoglutarate
YDL215C	YDR111C	2-oxoglutarate
YDL215C	YGR019W	2-oxoglutarate
YDL215C	YHR208W	2-oxoglutarate
YDL215C	YIL116W	2-oxoglutarate
YDL215C	YIL125W	2-oxoglutarate
YDL215C	YIR034C	2-oxoglutarate
YDL215C	YJR148W	2-oxoglutarate
YDL215C	YKL106W	2-oxoglutarate
YDL215C	YLR027C	2-oxoglutarate
YDL215C	YLR089C	2-oxoglutarate
YDL215C	YLR174W	2-oxoglutarate
YDL215C	YNL009W	2-oxoglutarate
YDL215C	YNL037C	2-oxoglutarate
YDL215C	YOL140W	2-oxoglutarate
YDL215C	YOR136W	2-oxoglutarate
YDL215C	YOR184W	2-oxoglutarate
YDL215C	YOR375C	2-oxoglutarate
YDR111C	YGR019W	2-oxoglutarate
YDR111C	YHR208W	2-oxoglutarate
YDR111C	YIL116W	2-oxoglutarate
YDR111C	YIL125W	2-oxoglutarate
YDR111C	YIR034C	2-oxoglutarate
YDR111C	YJR148W	2-oxoglutarate
YDR111C	YKL106W	2-oxoglutarate
YDR111C	YLR027C	2-oxoglutarate
YDR111C	YLR089C	2-oxoglutarate
YDR111C	YLR174W	2-oxoglutarate
YDR111C	YNL009W	2-oxoglutarate
YDR111C	YNL037C	2-oxoglutarate
YDR111C	YOL140W	2-oxoglutarate
YDR111C	YOR136W	2-oxoglutarate
YDR111C	YOR184W	2-oxoglutarate
YDR111C	YOR375C	2-oxoglutarate
YGR019W	YHR208W	2-oxoglutarate
YGR019W	YIL116W	2-oxoglutarate
YGR019W	YIL125W	2-oxoglutarate
YGR019W	YIR034C	2-oxoglutarate
YGR019W	YJR148W	2-oxoglutarate
YGR019W	YKL106W	2-oxoglutarate
YGR019W	YLR027C	2-oxoglutarate
YGR019W	YLR089C	2-oxoglutarate
YGR019W	YLR174W	2-oxoglutarate
YGR019W	YNL009W	2-oxoglutarate
YGR019W	YNL037C	2-oxoglutarate
YGR019W	YOL140W	2-oxoglutarate
YGR019W	YOR136W	2-oxoglutarate
YGR019W	YOR184W	2-oxoglutarate
YGR019W	YOR375C	2-oxoglutarate
YHR208W	YIL116W	2-oxoglutarate
YHR208W	YIL125W	2-oxoglutarate
YHR208W	YIR034C	2-oxoglutarate
YHR208W	YJR148W	2-oxoglutarate
YHR208W	YKL106W	2-oxoglutarate
YHR208W	YLR027C	2-oxoglutarate
YHR208W	YLR089C	2-oxoglutarate
YHR208W	YLR174W	2-oxoglutarate
YHR208W	YNL009W	2-oxoglutarate
YHR208W	YNL037C	2-oxoglutarate
YHR208W	YOL140W	2-oxoglutarate
YHR208W	YOR136W	2-oxoglutarate
YHR208W	YOR184W	2-oxoglutarate
YHR208W	YOR375C	2-oxoglutarate
YIL116W	YIL125W	2-oxoglutarate
YIL116W	YIR034C	2-oxoglutarate
YIL116W	YJR148W	2-oxoglutarate
YIL116W	YKL106W	2-oxoglutarate
YIL116W	YLR027C	2-oxoglutarate
YIL116W	YLR089C	2-oxoglutarate
YIL116W	YLR174W	2-oxoglutarate
YIL116W	YNL009W	2-oxoglutarate
YIL116W	YNL037C	2-oxoglutarate
YIL116W	YOL140W	2-oxoglutarate
YIL116W	YOR136W	2-oxoglutarate
YIL116W	YOR184W	2-oxoglutarate
YIL116W	YOR375C	2-oxoglutarate
YIL125W	YIR034C	2-oxoglutarate
YIL125W	YJR148W	2-oxoglutarate
YIL125W	YKL106W	2-oxoglutarate
YIL125W	YLR027C	2-oxoglutarate
YIL125W	YLR089C	2-oxoglutarate
YIL125W	YLR174W	2-oxoglutarate
YIL125W	YNL009W	2-oxoglutarate
YIL125W	YNL037C	2-oxoglutarate
YIL125W	YOL140W	2-oxoglutarate
YIL125W	YOR136W	2-oxoglutarate
YIL125W	YOR184W	2-oxoglutarate
YIL125W	YOR375C	2-oxoglutarate
YIR034C	YJR148W	2-oxoglutarate
YIR034C	YKL106W	2-oxoglutarate
YIR034C	YLR027C	2-oxoglutarate
YIR034C	YLR089C	2-oxoglutarate
YIR034C	YLR174W	2-oxoglutarate
YIR034C	YNL009W	2-oxoglutarate
YIR034C	YNL037C	2-oxoglutarate
YIR034C	YOL140W	2-oxoglutarate
YIR034C	YOR136W	2-oxoglutarate
YIR034C	YOR184W	2-oxoglutarate
YIR034C	YOR375C	2-oxoglutarate
YJR148W	YKL106W	2-oxoglutarate
YJR148W	YLR027C	2-oxoglutarate
YJR148W	YLR089C	2-oxoglutarate
YJR148W	YLR174W	2-oxoglutarate
YJR148W	YNL009W	2-oxoglutarate
YJR148W	YNL037C	2-oxoglutarate
YJR148W	YOL140W	2-oxoglutarate
YJR148W	YOR136W	2-oxoglutarate
YJR148W	YOR184W	2-oxoglutarate
YJR148W	YOR375C	2-oxoglutarate
YKL106W	YLR027C	2-oxoglutarate
YKL106W	YLR089C	2-oxoglutarate
YKL106W	YLR174W	2-oxoglutarate
YKL106W	YNL009W	2-oxoglutarate
YKL106W	YNL037C	2-oxoglutarate
YKL106W	YOL140W	2-oxoglutarate
YKL106W	YOR136W	2-oxoglutarate
YKL106W	YOR184W	2-oxoglutarate
YKL106W	YOR375C	2-oxoglutarate
YLR027C	YLR089C	2-oxoglutarate
YLR027C	YLR174W	2-oxoglutarate
YLR027C	YNL009W	2-oxoglutarate
YLR027C	YNL037C	2-oxoglutarate
YLR027C	YOL140W	2-oxoglutarate
YLR027C	YOR136W	2-oxoglutarate
YLR027C	YOR184W	2-oxoglutarate
YLR027C	YOR375C	2-oxoglutarate
YLR089C	YLR174W	2-oxoglutarate
YLR089C	YNL009W	2-oxoglutarate
YLR089C	YNL037C	2-oxoglutarate
YLR089C	YOL140W	2-oxoglutarate
YLR089C	YOR136W	2-oxoglutarate
YLR089C	YOR184W	2-oxoglutarate
YLR089C	YOR375C	2-oxoglutarate
YLR174W	YNL009W	2-oxoglutarate
YLR174W	YNL037C	2-oxoglutarate
YLR174W	YOL140W	2-oxoglutarate
YLR174W	YOR136W	2-oxoglutarate
YLR174W	YOR184W	2-oxoglutarate
YLR174W	YOR375C	2-oxoglutarate
YNL009W	YNL037C	2-oxoglutarate
YNL009W	YOL140W	2-oxoglutarate
YNL009W	YOR136W	2-oxoglutarate
YNL009W	YOR184W	2-oxoglutarate
YNL009W	YOR375C	2-oxoglutarate
YNL037C	YOL140W	2-oxoglutarate
YNL037C	YOR136W	2-oxoglutarate
YNL037C	YOR184W	2-oxoglutarate
YNL037C	YOR375C	2-oxoglutarate
YOL140W	YOR136W	2-oxoglutarate
YOL140W	YOR184W	2-oxoglutarate
YOL140W	YOR375C	2-oxoglutarate
YOR136W	YOR184W	2-oxoglutarate
YOR136W	YOR375C	2-oxoglutarate
YOR184W	YOR375C	2-oxoglutarate
YDL021W	YGR254W	2-phospho-D-glycerate
YDL021W	YHR174W	2-phospho-D-glycerate
YDL021W	YKL152C	2-phospho-D-glycerate
YDL021W	YMR323W	2-phospho-D-glycerate
YDL021W	YOL056W	2-phospho-D-glycerate
YGR254W	YHR174W	2-phospho-D-glycerate
YGR254W	YKL152C	2-phospho-D-glycerate
YGR254W	YMR323W	2-phospho-D-glycerate
YGR254W	YOL056W	2-phospho-D-glycerate
YHR174W	YKL152C	2-phospho-D-glycerate
YHR174W	YMR323W	2-phospho-D-glycerate
YHR174W	YOL056W	2-phospho-D-glycerate
YKL152C	YMR323W	2-phospho-D-glycerate
YKL152C	YOL056W	2-phospho-D-glycerate
YMR323W	YOL056W	2-phospho-D-glycerate
YKL182W	YPL231W	2N NADP(+)
YKL182W	YPL231W	2N NADPH
YBL033C	YER014W	3 H(2)O
YBL033C	YFR030W	3 H(2)O
YBL033C	YHR007C	3 H(2)O
YER014W	YFR030W	3 H(2)O
YER014W	YHR007C	3 H(2)O
YFR030W	YHR007C	3 H(2)O
YFR030W	YHR007C	3 NADP(+)
YFR030W	YHR007C	3 NADPH
YIL116W	YOR202W	3-(imidazol-4-yl)-2-oxopropyl phosphate
YDR062W	YMR296C	3-dehydro-D-sphinganine
YBR249C	YDR035W	3-deoxy-D-erythro-hept-2-ulosonate 7-phosphate
YBR176W	YJR016C	3-methyl-2-oxobutanoate
YBR176W	YNL104C	3-methyl-2-oxobutanoate
YJR016C	YNL104C	3-methyl-2-oxobutanoate
YER061C	YPL231W	3-oxoacyl-[acyl-carrier protein]
YCR012W	YDL021W	3-phospho-D-glycerate
YCR012W	YKL152C	3-phospho-D-glycerate
YCR012W	YOL056W	3-phospho-D-glycerate
YDL021W	YKL152C	3-phospho-D-glycerate
YDL021W	YOL056W	3-phospho-D-glycerate
YKL152C	YOL056W	3-phospho-D-glycerate
YCR012W	YGR192C	3-phospho-D-glyceroyl phosphate
YCR012W	YJL052W	3-phospho-D-glyceroyl phosphate
YCR012W	YJR009C	3-phospho-D-glyceroyl phosphate
YGR192C	YJL052W	3-phospho-D-glyceroyl phosphate
YGR192C	YJR009C	3-phospho-D-glyceroyl phosphate
YJL052W	YJR009C	3-phospho-D-glyceroyl phosphate
YER081W	YIL074C	3-phosphoglycerate
YER081W	YIL074C	3-phosphohydroxypyruvate
YDL067C	YGL187C	4 ferricytochrome c
YDL067C	YGL191W	4 ferricytochrome c
YDL067C	YHR051W	4 ferricytochrome c
YDL067C	YIL111W	4 ferricytochrome c
YDL067C	YLR038C	4 ferricytochrome c
YDL067C	YLR395C	4 ferricytochrome c
YDL067C	YMR256W	4 ferricytochrome c
YDL067C	YNL052W	4 ferricytochrome c
YGL187C	YGL191W	4 ferricytochrome c
YGL187C	YHR051W	4 ferricytochrome c
YGL187C	YIL111W	4 ferricytochrome c
YGL187C	YLR038C	4 ferricytochrome c
YGL187C	YLR395C	4 ferricytochrome c
YGL187C	YMR256W	4 ferricytochrome c
YGL187C	YNL052W	4 ferricytochrome c
YGL191W	YHR051W	4 ferricytochrome c
YGL191W	YIL111W	4 ferricytochrome c
YGL191W	YLR038C	4 ferricytochrome c
YGL191W	YLR395C	4 ferricytochrome c
YGL191W	YMR256W	4 ferricytochrome c
YGL191W	YNL052W	4 ferricytochrome c
YHR051W	YIL111W	4 ferricytochrome c
YHR051W	YLR038C	4 ferricytochrome c
YHR051W	YLR395C	4 ferricytochrome c
YHR051W	YMR256W	4 ferricytochrome c
YHR051W	YNL052W	4 ferricytochrome c
YIL111W	YLR038C	4 ferricytochrome c
YIL111W	YLR395C	4 ferricytochrome c
YIL111W	YMR256W	4 ferricytochrome c
YIL111W	YNL052W	4 ferricytochrome c
YLR038C	YLR395C	4 ferricytochrome c
YLR038C	YMR256W	4 ferricytochrome c
YLR038C	YNL052W	4 ferricytochrome c
YLR395C	YMR256W	4 ferricytochrome c
YLR395C	YNL052W	4 ferricytochrome c
YMR256W	YNL052W	4 ferricytochrome c
YDL067C	YGL187C	4 ferrocytochrome c
YDL067C	YGL191W	4 ferrocytochrome c
YDL067C	YHR051W	4 ferrocytochrome c
YDL067C	YIL111W	4 ferrocytochrome c
YDL067C	YLR038C	4 ferrocytochrome c
YDL067C	YLR395C	4 ferrocytochrome c
YDL067C	YMR256W	4 ferrocytochrome c
YDL067C	YNL052W	4 ferrocytochrome c
YGL187C	YGL191W	4 ferrocytochrome c
YGL187C	YHR051W	4 ferrocytochrome c
YGL187C	YIL111W	4 ferrocytochrome c
YGL187C	YLR038C	4 ferrocytochrome c
YGL187C	YLR395C	4 ferrocytochrome c
YGL187C	YMR256W	4 ferrocytochrome c
YGL187C	YNL052W	4 ferrocytochrome c
YGL191W	YHR051W	4 ferrocytochrome c
YGL191W	YIL111W	4 ferrocytochrome c
YGL191W	YLR038C	4 ferrocytochrome c
YGL191W	YLR395C	4 ferrocytochrome c
YGL191W	YMR256W	4 ferrocytochrome c
YGL191W	YNL052W	4 ferrocytochrome c
YHR051W	YIL111W	4 ferrocytochrome c
YHR051W	YLR038C	4 ferrocytochrome c
YHR051W	YLR395C	4 ferrocytochrome c
YHR051W	YMR256W	4 ferrocytochrome c
YHR051W	YNL052W	4 ferrocytochrome c
YIL111W	YLR038C	4 ferrocytochrome c
YIL111W	YLR395C	4 ferrocytochrome c
YIL111W	YMR256W	4 ferrocytochrome c
YIL111W	YNL052W	4 ferrocytochrome c
YLR038C	YLR395C	4 ferrocytochrome c
YLR038C	YMR256W	4 ferrocytochrome c
YLR038C	YNL052W	4 ferrocytochrome c
YLR395C	YMR256W	4 ferrocytochrome c
YLR395C	YNL052W	4 ferrocytochrome c
YMR256W	YNL052W	4 ferrocytochrome c
YBR256C	YOL143C	4-(1-D-ribitylamino)-5-amino-2,6-dihydroxypyrimidine
YGR019W	YMR250W	4-aminobutanoate
YHR208W	YJR148W	4-methyl-2-oxopentanoate
YLR146C	YPR069C	5'-methylthioadenosine
YMR180C	YPL228W	5'-phosphopolynucleotide
YBR084W	YER183C	5,10-methenyltetrahydrofolate
YBR084W	YGR204W	5,10-methenyltetrahydrofolate
YBR084W	YKR080W	5,10-methenyltetrahydrofolate
YER183C	YGR204W	5,10-methenyltetrahydrofolate
YER183C	YKR080W	5,10-methenyltetrahydrofolate
YGR204W	YKR080W	5,10-methenyltetrahydrofolate
YBR084W	YBR176W	5,10-methylenetetrahydrofolate
YBR084W	YBR263W	5,10-methylenetetrahydrofolate
YBR084W	YGL125W	5,10-methylenetetrahydrofolate
YBR084W	YGR204W	5,10-methylenetetrahydrofolate
YBR084W	YKR080W	5,10-methylenetetrahydrofolate
YBR084W	YLR058C	5,10-methylenetetrahydrofolate
YBR084W	YOR074C	5,10-methylenetetrahydrofolate
YBR084W	YPL023C	5,10-methylenetetrahydrofolate
YBR176W	YBR263W	5,10-methylenetetrahydrofolate
YBR176W	YGL125W	5,10-methylenetetrahydrofolate
YBR176W	YGR204W	5,10-methylenetetrahydrofolate
YBR176W	YKR080W	5,10-methylenetetrahydrofolate
YBR176W	YLR058C	5,10-methylenetetrahydrofolate
YBR176W	YOR074C	5,10-methylenetetrahydrofolate
YBR176W	YPL023C	5,10-methylenetetrahydrofolate
YBR263W	YGL125W	5,10-methylenetetrahydrofolate
YBR263W	YGR204W	5,10-methylenetetrahydrofolate
YBR263W	YKR080W	5,10-methylenetetrahydrofolate
YBR263W	YLR058C	5,10-methylenetetrahydrofolate
YBR263W	YOR074C	5,10-methylenetetrahydrofolate
YBR263W	YPL023C	5,10-methylenetetrahydrofolate
YGL125W	YGR204W	5,10-methylenetetrahydrofolate
YGL125W	YKR080W	5,10-methylenetetrahydrofolate
YGL125W	YLR058C	5,10-methylenetetrahydrofolate
YGL125W	YOR074C	5,10-methylenetetrahydrofolate
YGL125W	YPL023C	5,10-methylenetetrahydrofolate
YGR204W	YKR080W	5,10-methylenetetrahydrofolate
YGR204W	YLR058C	5,10-methylenetetrahydrofolate
YGR204W	YOR074C	5,10-methylenetetrahydrofolate
YGR204W	YPL023C	5,10-methylenetetrahydrofolate
YKR080W	YLR058C	5,10-methylenetetrahydrofolate
YKR080W	YOR074C	5,10-methylenetetrahydrofolate
YKR080W	YPL023C	5,10-methylenetetrahydrofolate
YLR058C	YOR074C	5,10-methylenetetrahydrofolate
YLR058C	YPL023C	5,10-methylenetetrahydrofolate
YOR074C	YPL023C	5,10-methylenetetrahydrofolate
YDR127W	YGL148W	5-O-(1-carboxyvinyl)-3-phosphoshikimate
YBR248C	YIL020C	5-[(5-phospho-1-deoxyribulos-1-ylamino)methylideneamino]-1-(5-phosphoribosyl)imidazole-4-carboxamide
YLR028C	YMR120C	5-amino-1-(5-phospho-D-ribosyl)imidazole-4-carboxamide
YAR015W	YOR128C	5-amino-1-(5-phospho-D-ribosyl)imidazole-4-carboxylate
YLR028C	YMR120C	5-formamido-1-(5-phospho-D-ribosyl)imidazole-4-carboxamide
YGL125W	YPL023C	5-methyltetrahydrofolate
YBL068W	YDR441C	5-phospho-alpha-D-ribose 1-diphosphate
YBL068W	YER055C	5-phospho-alpha-D-ribose 1-diphosphate
YBL068W	YER099C	5-phospho-alpha-D-ribose 1-diphosphate
YBL068W	YFR047C	5-phospho-alpha-D-ribose 1-diphosphate
YBL068W	YHL011C	5-phospho-alpha-D-ribose 1-diphosphate
YBL068W	YHR128W	5-phospho-alpha-D-ribose 1-diphosphate
YBL068W	YKL181W	5-phospho-alpha-D-ribose 1-diphosphate
YBL068W	YML022W	5-phospho-alpha-D-ribose 1-diphosphate
YBL068W	YML106W	5-phospho-alpha-D-ribose 1-diphosphate
YBL068W	YMR271C	5-phospho-alpha-D-ribose 1-diphosphate
YBL068W	YMR300C	5-phospho-alpha-D-ribose 1-diphosphate
YBL068W	YOL061W	5-phospho-alpha-D-ribose 1-diphosphate
YBL068W	YOR209C	5-phospho-alpha-D-ribose 1-diphosphate
YDR441C	YER055C	5-phospho-alpha-D-ribose 1-diphosphate
YDR441C	YER099C	5-phospho-alpha-D-ribose 1-diphosphate
YDR441C	YFR047C	5-phospho-alpha-D-ribose 1-diphosphate
YDR441C	YHL011C	5-phospho-alpha-D-ribose 1-diphosphate
YDR441C	YHR128W	5-phospho-alpha-D-ribose 1-diphosphate
YDR441C	YKL181W	5-phospho-alpha-D-ribose 1-diphosphate
YDR441C	YML022W	5-phospho-alpha-D-ribose 1-diphosphate
YDR441C	YML106W	5-phospho-alpha-D-ribose 1-diphosphate
YDR441C	YMR271C	5-phospho-alpha-D-ribose 1-diphosphate
YDR441C	YMR300C	5-phospho-alpha-D-ribose 1-diphosphate
YDR441C	YOL061W	5-phospho-alpha-D-ribose 1-diphosphate
YDR441C	YOR209C	5-phospho-alpha-D-ribose 1-diphosphate
YER055C	YER099C	5-phospho-alpha-D-ribose 1-diphosphate
YER055C	YFR047C	5-phospho-alpha-D-ribose 1-diphosphate
YER055C	YHL011C	5-phospho-alpha-D-ribose 1-diphosphate
YER055C	YHR128W	5-phospho-alpha-D-ribose 1-diphosphate
YER055C	YKL181W	5-phospho-alpha-D-ribose 1-diphosphate
YER055C	YML022W	5-phospho-alpha-D-ribose 1-diphosphate
YER055C	YML106W	5-phospho-alpha-D-ribose 1-diphosphate
YER055C	YMR271C	5-phospho-alpha-D-ribose 1-diphosphate
YER055C	YMR300C	5-phospho-alpha-D-ribose 1-diphosphate
YER055C	YOL061W	5-phospho-alpha-D-ribose 1-diphosphate
YER055C	YOR209C	5-phospho-alpha-D-ribose 1-diphosphate
YER099C	YFR047C	5-phospho-alpha-D-ribose 1-diphosphate
YER099C	YHL011C	5-phospho-alpha-D-ribose 1-diphosphate
YER099C	YHR128W	5-phospho-alpha-D-ribose 1-diphosphate
YER099C	YKL181W	5-phospho-alpha-D-ribose 1-diphosphate
YER099C	YML022W	5-phospho-alpha-D-ribose 1-diphosphate
YER099C	YML106W	5-phospho-alpha-D-ribose 1-diphosphate
YER099C	YMR271C	5-phospho-alpha-D-ribose 1-diphosphate
YER099C	YMR300C	5-phospho-alpha-D-ribose 1-diphosphate
YER099C	YOL061W	5-phospho-alpha-D-ribose 1-diphosphate
YER099C	YOR209C	5-phospho-alpha-D-ribose 1-diphosphate
YFR047C	YHL011C	5-phospho-alpha-D-ribose 1-diphosphate
YFR047C	YHR128W	5-phospho-alpha-D-ribose 1-diphosphate
YFR047C	YKL181W	5-phospho-alpha-D-ribose 1-diphosphate
YFR047C	YML022W	5-phospho-alpha-D-ribose 1-diphosphate
YFR047C	YML106W	5-phospho-alpha-D-ribose 1-diphosphate
YFR047C	YMR271C	5-phospho-alpha-D-ribose 1-diphosphate
YFR047C	YMR300C	5-phospho-alpha-D-ribose 1-diphosphate
YFR047C	YOL061W	5-phospho-alpha-D-ribose 1-diphosphate
YFR047C	YOR209C	5-phospho-alpha-D-ribose 1-diphosphate
YHL011C	YHR128W	5-phospho-alpha-D-ribose 1-diphosphate
YHL011C	YKL181W	5-phospho-alpha-D-ribose 1-diphosphate
YHL011C	YML022W	5-phospho-alpha-D-ribose 1-diphosphate
YHL011C	YML106W	5-phospho-alpha-D-ribose 1-diphosphate
YHL011C	YMR271C	5-phospho-alpha-D-ribose 1-diphosphate
YHL011C	YMR300C	5-phospho-alpha-D-ribose 1-diphosphate
YHL011C	YOL061W	5-phospho-alpha-D-ribose 1-diphosphate
YHL011C	YOR209C	5-phospho-alpha-D-ribose 1-diphosphate
YHR128W	YKL181W	5-phospho-alpha-D-ribose 1-diphosphate
YHR128W	YML022W	5-phospho-alpha-D-ribose 1-diphosphate
YHR128W	YML106W	5-phospho-alpha-D-ribose 1-diphosphate
YHR128W	YMR271C	5-phospho-alpha-D-ribose 1-diphosphate
YHR128W	YMR300C	5-phospho-alpha-D-ribose 1-diphosphate
YHR128W	YOL061W	5-phospho-alpha-D-ribose 1-diphosphate
YHR128W	YOR209C	5-phospho-alpha-D-ribose 1-diphosphate
YKL181W	YML022W	5-phospho-alpha-D-ribose 1-diphosphate
YKL181W	YML106W	5-phospho-alpha-D-ribose 1-diphosphate
YKL181W	YMR271C	5-phospho-alpha-D-ribose 1-diphosphate
YKL181W	YMR300C	5-phospho-alpha-D-ribose 1-diphosphate
YKL181W	YOL061W	5-phospho-alpha-D-ribose 1-diphosphate
YKL181W	YOR209C	5-phospho-alpha-D-ribose 1-diphosphate
YML022W	YML106W	5-phospho-alpha-D-ribose 1-diphosphate
YML022W	YMR271C	5-phospho-alpha-D-ribose 1-diphosphate
YML022W	YMR300C	5-phospho-alpha-D-ribose 1-diphosphate
YML022W	YOL061W	5-phospho-alpha-D-ribose 1-diphosphate
YML022W	YOR209C	5-phospho-alpha-D-ribose 1-diphosphate
YML106W	YMR271C	5-phospho-alpha-D-ribose 1-diphosphate
YML106W	YMR300C	5-phospho-alpha-D-ribose 1-diphosphate
YML106W	YOL061W	5-phospho-alpha-D-ribose 1-diphosphate
YML106W	YOR209C	5-phospho-alpha-D-ribose 1-diphosphate
YMR271C	YMR300C	5-phospho-alpha-D-ribose 1-diphosphate
YMR271C	YOL061W	5-phospho-alpha-D-ribose 1-diphosphate
YMR271C	YOR209C	5-phospho-alpha-D-ribose 1-diphosphate
YMR300C	YOL061W	5-phospho-alpha-D-ribose 1-diphosphate
YMR300C	YOR209C	5-phospho-alpha-D-ribose 1-diphosphate
YOL061W	YOR209C	5-phospho-alpha-D-ribose 1-diphosphate
YGR216C	YPL076W	6-(N-acetyl-alpha-D-glucosaminyl)-1-phosphatidyl-1D-myo-inositol
YGR216C	YPL175W	6-(N-acetyl-alpha-D-glucosaminyl)-1-phosphatidyl-1D-myo-inositol
YPL076W	YPL175W	6-(N-acetyl-alpha-D-glucosaminyl)-1-phosphatidyl-1D-myo-inositol
YGR248W	YGR256W	6-phospho-D-gluconate
YGR248W	YHR163W	6-phospho-D-gluconate
YGR248W	YHR183W	6-phospho-D-gluconate
YGR248W	YNR034W	6-phospho-D-gluconate
YGR256W	YHR163W	6-phospho-D-gluconate
YGR256W	YHR183W	6-phospho-D-gluconate
YGR256W	YNR034W	6-phospho-D-gluconate
YHR163W	YHR183W	6-phospho-D-gluconate
YHR163W	YNR034W	6-phospho-D-gluconate
YHR183W	YNR034W	6-phospho-D-gluconate
YGR248W	YHR163W	6-phospho-D-glucono-1,5-lactone
YGR248W	YNR034W	6-phospho-D-glucono-1,5-lactone
YHR163W	YNR034W	6-phospho-D-glucono-1,5-lactone
YNR057C	YNR058W	7,8-diaminononanoate
YGL055W	YGR175C	A
YGR087C	YLR044C	A 2-oxo acid
YGR087C	YLR134W	A 2-oxo acid
YLR044C	YLR134W	A 2-oxo acid
YBL056W	YBR125C	A phosphoprotein
YBL056W	YDL006W	A phosphoprotein
YBL056W	YDL047W	A phosphoprotein
YBL056W	YDL134C	A phosphoprotein
YBL056W	YDL188C	A phosphoprotein
YBL056W	YDR075W	A phosphoprotein
YBL056W	YDR436W	A phosphoprotein
YBL056W	YER089C	A phosphoprotein
YBL056W	YER133W	A phosphoprotein
YBL056W	YGR123C	A phosphoprotein
YBL056W	YLR433C	A phosphoprotein
YBL056W	YML016C	A phosphoprotein
YBL056W	YML057W	A phosphoprotein
YBL056W	YNR032W	A phosphoprotein
YBL056W	YPL179W	A phosphoprotein
YBR125C	YDL006W	A phosphoprotein
YBR125C	YDL047W	A phosphoprotein
YBR125C	YDL134C	A phosphoprotein
YBR125C	YDL188C	A phosphoprotein
YBR125C	YDR075W	A phosphoprotein
YBR125C	YDR436W	A phosphoprotein
YBR125C	YER089C	A phosphoprotein
YBR125C	YER133W	A phosphoprotein
YBR125C	YGR123C	A phosphoprotein
YBR125C	YLR433C	A phosphoprotein
YBR125C	YML016C	A phosphoprotein
YBR125C	YML057W	A phosphoprotein
YBR125C	YNR032W	A phosphoprotein
YBR125C	YPL179W	A phosphoprotein
YDL006W	YDL047W	A phosphoprotein
YDL006W	YDL134C	A phosphoprotein
YDL006W	YDL188C	A phosphoprotein
YDL006W	YDR075W	A phosphoprotein
YDL006W	YDR436W	A phosphoprotein
YDL006W	YER089C	A phosphoprotein
YDL006W	YER133W	A phosphoprotein
YDL006W	YGR123C	A phosphoprotein
YDL006W	YLR433C	A phosphoprotein
YDL006W	YML016C	A phosphoprotein
YDL006W	YML057W	A phosphoprotein
YDL006W	YNR032W	A phosphoprotein
YDL006W	YPL179W	A phosphoprotein
YDL047W	YDL134C	A phosphoprotein
YDL047W	YDL188C	A phosphoprotein
YDL047W	YDR075W	A phosphoprotein
YDL047W	YDR436W	A phosphoprotein
YDL047W	YER089C	A phosphoprotein
YDL047W	YER133W	A phosphoprotein
YDL047W	YGR123C	A phosphoprotein
YDL047W	YLR433C	A phosphoprotein
YDL047W	YML016C	A phosphoprotein
YDL047W	YML057W	A phosphoprotein
YDL047W	YNR032W	A phosphoprotein
YDL047W	YPL179W	A phosphoprotein
YDL134C	YDL188C	A phosphoprotein
YDL134C	YDR075W	A phosphoprotein
YDL134C	YDR436W	A phosphoprotein
YDL134C	YER089C	A phosphoprotein
YDL134C	YER133W	A phosphoprotein
YDL134C	YGR123C	A phosphoprotein
YDL134C	YLR433C	A phosphoprotein
YDL134C	YML016C	A phosphoprotein
YDL134C	YML057W	A phosphoprotein
YDL134C	YNR032W	A phosphoprotein
YDL134C	YPL179W	A phosphoprotein
YDL188C	YDR075W	A phosphoprotein
YDL188C	YDR436W	A phosphoprotein
YDL188C	YER089C	A phosphoprotein
YDL188C	YER133W	A phosphoprotein
YDL188C	YGR123C	A phosphoprotein
YDL188C	YLR433C	A phosphoprotein
YDL188C	YML016C	A phosphoprotein
YDL188C	YML057W	A phosphoprotein
YDL188C	YNR032W	A phosphoprotein
YDL188C	YPL179W	A phosphoprotein
YDR075W	YDR436W	A phosphoprotein
YDR075W	YER089C	A phosphoprotein
YDR075W	YER133W	A phosphoprotein
YDR075W	YGR123C	A phosphoprotein
YDR075W	YLR433C	A phosphoprotein
YDR075W	YML016C	A phosphoprotein
YDR075W	YML057W	A phosphoprotein
YDR075W	YNR032W	A phosphoprotein
YDR075W	YPL179W	A phosphoprotein
YDR436W	YER089C	A phosphoprotein
YDR436W	YER133W	A phosphoprotein
YDR436W	YGR123C	A phosphoprotein
YDR436W	YLR433C	A phosphoprotein
YDR436W	YML016C	A phosphoprotein
YDR436W	YML057W	A phosphoprotein
YDR436W	YNR032W	A phosphoprotein
YDR436W	YPL179W	A phosphoprotein
YER089C	YER133W	A phosphoprotein
YER089C	YGR123C	A phosphoprotein
YER089C	YLR433C	A phosphoprotein
YER089C	YML016C	A phosphoprotein
YER089C	YML057W	A phosphoprotein
YER089C	YNR032W	A phosphoprotein
YER089C	YPL179W	A phosphoprotein
YER133W	YGR123C	A phosphoprotein
YER133W	YLR433C	A phosphoprotein
YER133W	YML016C	A phosphoprotein
YER133W	YML057W	A phosphoprotein
YER133W	YNR032W	A phosphoprotein
YER133W	YPL179W	A phosphoprotein
YGR123C	YLR433C	A phosphoprotein
YGR123C	YML016C	A phosphoprotein
YGR123C	YML057W	A phosphoprotein
YGR123C	YNR032W	A phosphoprotein
YGR123C	YPL179W	A phosphoprotein
YLR433C	YML016C	A phosphoprotein
YLR433C	YML057W	A phosphoprotein
YLR433C	YNR032W	A phosphoprotein
YLR433C	YPL179W	A phosphoprotein
YML016C	YML057W	A phosphoprotein
YML016C	YNR032W	A phosphoprotein
YML016C	YPL179W	A phosphoprotein
YML057W	YNR032W	A phosphoprotein
YML057W	YPL179W	A phosphoprotein
YNR032W	YPL179W	A phosphoprotein
YAL026C	YAL038W	ADP
YAL026C	YAR015W	ADP
YAL026C	YBL016W	ADP
YAL026C	YBL039C	ADP
YAL026C	YBL099W	ADP
YAL026C	YBR020W	ADP
YAL026C	YBR039W	ADP
YAL026C	YBR084W	ADP
YAL026C	YBR127C	ADP
YAL026C	YBR208C	ADP
YAL026C	YBR218C	ADP
YAL026C	YBR295W	ADP
YAL026C	YCL024W	ADP
YAL026C	YCL040W	ADP
YAL026C	YCL050C	ADP
YAL026C	YCR012W	ADP
YAL026C	YCR036W	ADP
YAL026C	YDL004W	ADP
YAL026C	YDL017W	ADP
YAL026C	YDL100C	ADP
YAL026C	YDL185W	ADP
YAL026C	YDR038C	ADP
YAL026C	YDR039C	ADP
YAL026C	YDR040C	ADP
YAL026C	YDR093W	ADP
YAL026C	YDR147W	ADP
YAL026C	YDR208W	ADP
YAL026C	YDR226W	ADP
YAL026C	YDR270W	ADP
YAL026C	YDR298C	ADP
YAL026C	YDR300C	ADP
YAL026C	YDR377W	ADP
YAL026C	YDR454C	ADP
YAL026C	YDR530C	ADP
YAL026C	YEL027W	ADP
YAL026C	YEL031W	ADP
YAL026C	YEL051W	ADP
YAL026C	YER052C	ADP
YAL026C	YER166W	ADP
YAL026C	YER170W	ADP
YAL026C	YER183C	ADP
YAL026C	YFL053W	ADP
YAL026C	YFR014C	ADP
YAL026C	YFR019W	ADP
YAL026C	YFR053C	ADP
YAL026C	YGL006W	ADP
YAL026C	YGL008C	ADP
YAL026C	YGL062W	ADP
YAL026C	YGL167C	ADP
YAL026C	YGL234W	ADP
YAL026C	YGL253W	ADP
YAL026C	YGR020C	ADP
YAL026C	YGR040W	ADP
YAL026C	YGR061C	ADP
YAL026C	YGR194C	ADP
YAL026C	YGR204W	ADP
YAL026C	YGR240C	ADP
YAL026C	YHL032C	ADP
YAL026C	YHR025W	ADP
YAL026C	YHR026W	ADP
YAL026C	YHR030C	ADP
YAL026C	YHR102W	ADP
YAL026C	YHR205W	ADP
YAL026C	YIL035C	ADP
YAL026C	YIL048W	ADP
YAL026C	YIL107C	ADP
YAL026C	YJL101C	ADP
YAL026C	YJL164C	ADP
YAL026C	YJR057W	ADP
YAL026C	YJR066W	ADP
YAL026C	YJR103W	ADP
YAL026C	YJR105W	ADP
YAL026C	YJR121W	ADP
YAL026C	YKL001C	ADP
YAL026C	YKL016C	ADP
YAL026C	YKL024C	ADP
YAL026C	YKL067W	ADP
YAL026C	YKL080W	ADP
YAL026C	YKL132C	ADP
YAL026C	YKL166C	ADP
YAL026C	YKL203C	ADP
YAL026C	YKR097W	ADP
YAL026C	YLL019C	ADP
YAL026C	YLR096W	ADP
YAL026C	YLR113W	ADP
YAL026C	YLR133W	ADP
YAL026C	YLR240W	ADP
YAL026C	YLR248W	ADP
YAL026C	YLR295C	ADP
YAL026C	YLR305C	ADP
YAL026C	YLR362W	ADP
YAL026C	YLR447C	ADP
YAL026C	YML070W	ADP
YAL026C	YMR001C	ADP
YAL026C	YMR113W	ADP
YAL026C	YMR162C	ADP
YAL026C	YMR205C	ADP
YAL026C	YMR208W	ADP
YAL026C	YMR220W	ADP
YAL026C	YMR293C	ADP
YAL026C	YNL267W	ADP
YAL026C	YNR012W	ADP
YAL026C	YNR016C	ADP
YAL026C	YNR043W	ADP
YAL026C	YNR057C	ADP
YAL026C	YOL016C	ADP
YAL026C	YOL049W	ADP
YAL026C	YOL077W-A	ADP
YAL026C	YOL136C	ADP
YAL026C	YOR061W	ADP
YAL026C	YOR241W	ADP
YAL026C	YOR291W	ADP
YAL026C	YOR332W	ADP
YAL026C	YOR347C	ADP
YAL026C	YOR351C	ADP
YAL026C	YPL036W	ADP
YAL026C	YPL078C	ADP
YAL026C	YPL203W	ADP
YAL026C	YPL209C	ADP
YAL026C	YPL271W	ADP
YAL026C	YPR020W	ADP
YAL026C	YPR035W	ADP
YAL026C	YPR036W	ADP
YAL026C	YPR054W	ADP
YAL026C	YPR161C	ADP
YAL038W	YAR015W	ADP
YAL038W	YBL016W	ADP
YAL038W	YBL039C	ADP
YAL038W	YBL099W	ADP
YAL038W	YBR020W	ADP
YAL038W	YBR039W	ADP
YAL038W	YBR084W	ADP
YAL038W	YBR127C	ADP
YAL038W	YBR208C	ADP
YAL038W	YBR218C	ADP
YAL038W	YBR295W	ADP
YAL038W	YCL024W	ADP
YAL038W	YCL040W	ADP
YAL038W	YCL050C	ADP
YAL038W	YCR012W	ADP
YAL038W	YCR036W	ADP
YAL038W	YDL004W	ADP
YAL038W	YDL017W	ADP
YAL038W	YDL100C	ADP
YAL038W	YDL185W	ADP
YAL038W	YDR038C	ADP
YAL038W	YDR039C	ADP
YAL038W	YDR040C	ADP
YAL038W	YDR093W	ADP
YAL038W	YDR147W	ADP
YAL038W	YDR208W	ADP
YAL038W	YDR226W	ADP
YAL038W	YDR270W	ADP
YAL038W	YDR298C	ADP
YAL038W	YDR300C	ADP
YAL038W	YDR377W	ADP
YAL038W	YDR454C	ADP
YAL038W	YDR530C	ADP
YAL038W	YEL027W	ADP
YAL038W	YEL031W	ADP
YAL038W	YEL051W	ADP
YAL038W	YER052C	ADP
YAL038W	YER166W	ADP
YAL038W	YER170W	ADP
YAL038W	YER183C	ADP
YAL038W	YFL053W	ADP
YAL038W	YFR014C	ADP
YAL038W	YFR019W	ADP
YAL038W	YFR053C	ADP
YAL038W	YGL006W	ADP
YAL038W	YGL008C	ADP
YAL038W	YGL062W	ADP
YAL038W	YGL167C	ADP
YAL038W	YGL234W	ADP
YAL038W	YGL253W	ADP
YAL038W	YGR020C	ADP
YAL038W	YGR040W	ADP
YAL038W	YGR061C	ADP
YAL038W	YGR194C	ADP
YAL038W	YGR204W	ADP
YAL038W	YGR240C	ADP
YAL038W	YHL032C	ADP
YAL038W	YHR025W	ADP
YAL038W	YHR026W	ADP
YAL038W	YHR030C	ADP
YAL038W	YHR102W	ADP
YAL038W	YHR205W	ADP
YAL038W	YIL035C	ADP
YAL038W	YIL048W	ADP
YAL038W	YIL107C	ADP
YAL038W	YJL101C	ADP
YAL038W	YJL164C	ADP
YAL038W	YJR057W	ADP
YAL038W	YJR066W	ADP
YAL038W	YJR103W	ADP
YAL038W	YJR105W	ADP
YAL038W	YJR121W	ADP
YAL038W	YKL001C	ADP
YAL038W	YKL016C	ADP
YAL038W	YKL024C	ADP
YAL038W	YKL067W	ADP
YAL038W	YKL080W	ADP
YAL038W	YKL132C	ADP
YAL038W	YKL166C	ADP
YAL038W	YKL203C	ADP
YAL038W	YKR097W	ADP
YAL038W	YLL019C	ADP
YAL038W	YLR096W	ADP
YAL038W	YLR113W	ADP
YAL038W	YLR133W	ADP
YAL038W	YLR240W	ADP
YAL038W	YLR248W	ADP
YAL038W	YLR295C	ADP
YAL038W	YLR305C	ADP
YAL038W	YLR362W	ADP
YAL038W	YLR447C	ADP
YAL038W	YML070W	ADP
YAL038W	YMR001C	ADP
YAL038W	YMR113W	ADP
YAL038W	YMR162C	ADP
YAL038W	YMR205C	ADP
YAL038W	YMR208W	ADP
YAL038W	YMR220W	ADP
YAL038W	YMR293C	ADP
YAL038W	YNL267W	ADP
YAL038W	YNR012W	ADP
YAL038W	YNR016C	ADP
YAL038W	YNR043W	ADP
YAL038W	YNR057C	ADP
YAL038W	YOL016C	ADP
YAL038W	YOL049W	ADP
YAL038W	YOL077W-A	ADP
YAL038W	YOL136C	ADP
YAL038W	YOR061W	ADP
YAL038W	YOR241W	ADP
YAL038W	YOR291W	ADP
YAL038W	YOR332W	ADP
YAL038W	YOR347C	ADP
YAL038W	YOR351C	ADP
YAL038W	YPL036W	ADP
YAL038W	YPL078C	ADP
YAL038W	YPL203W	ADP
YAL038W	YPL209C	ADP
YAL038W	YPL271W	ADP
YAL038W	YPR020W	ADP
YAL038W	YPR035W	ADP
YAL038W	YPR036W	ADP
YAL038W	YPR054W	ADP
YAL038W	YPR161C	ADP
YAR015W	YBL016W	ADP
YAR015W	YBL039C	ADP
YAR015W	YBL099W	ADP
YAR015W	YBR020W	ADP
YAR015W	YBR039W	ADP
YAR015W	YBR084W	ADP
YAR015W	YBR127C	ADP
YAR015W	YBR208C	ADP
YAR015W	YBR218C	ADP
YAR015W	YBR295W	ADP
YAR015W	YCL024W	ADP
YAR015W	YCL040W	ADP
YAR015W	YCL050C	ADP
YAR015W	YCR012W	ADP
YAR015W	YCR036W	ADP
YAR015W	YDL004W	ADP
YAR015W	YDL017W	ADP
YAR015W	YDL100C	ADP
YAR015W	YDL185W	ADP
YAR015W	YDR038C	ADP
YAR015W	YDR039C	ADP
YAR015W	YDR040C	ADP
YAR015W	YDR093W	ADP
YAR015W	YDR147W	ADP
YAR015W	YDR208W	ADP
YAR015W	YDR226W	ADP
YAR015W	YDR270W	ADP
YAR015W	YDR298C	ADP
YAR015W	YDR300C	ADP
YAR015W	YDR377W	ADP
YAR015W	YDR454C	ADP
YAR015W	YDR530C	ADP
YAR015W	YEL027W	ADP
YAR015W	YEL031W	ADP
YAR015W	YEL051W	ADP
YAR015W	YER052C	ADP
YAR015W	YER166W	ADP
YAR015W	YER170W	ADP
YAR015W	YER183C	ADP
YAR015W	YFL053W	ADP
YAR015W	YFR014C	ADP
YAR015W	YFR019W	ADP
YAR015W	YFR053C	ADP
YAR015W	YGL006W	ADP
YAR015W	YGL008C	ADP
YAR015W	YGL062W	ADP
YAR015W	YGL167C	ADP
YAR015W	YGL234W	ADP
YAR015W	YGL253W	ADP
YAR015W	YGR020C	ADP
YAR015W	YGR040W	ADP
YAR015W	YGR061C	ADP
YAR015W	YGR194C	ADP
YAR015W	YGR204W	ADP
YAR015W	YGR240C	ADP
YAR015W	YHL032C	ADP
YAR015W	YHR025W	ADP
YAR015W	YHR026W	ADP
YAR015W	YHR030C	ADP
YAR015W	YHR102W	ADP
YAR015W	YHR205W	ADP
YAR015W	YIL035C	ADP
YAR015W	YIL048W	ADP
YAR015W	YIL107C	ADP
YAR015W	YJL101C	ADP
YAR015W	YJL164C	ADP
YAR015W	YJR057W	ADP
YAR015W	YJR066W	ADP
YAR015W	YJR103W	ADP
YAR015W	YJR105W	ADP
YAR015W	YJR121W	ADP
YAR015W	YKL001C	ADP
YAR015W	YKL016C	ADP
YAR015W	YKL024C	ADP
YAR015W	YKL067W	ADP
YAR015W	YKL080W	ADP
YAR015W	YKL132C	ADP
YAR015W	YKL166C	ADP
YAR015W	YKL203C	ADP
YAR015W	YKR097W	ADP
YAR015W	YLL019C	ADP
YAR015W	YLR096W	ADP
YAR015W	YLR113W	ADP
YAR015W	YLR133W	ADP
YAR015W	YLR240W	ADP
YAR015W	YLR248W	ADP
YAR015W	YLR295C	ADP
YAR015W	YLR305C	ADP
YAR015W	YLR362W	ADP
YAR015W	YLR447C	ADP
YAR015W	YML070W	ADP
YAR015W	YMR001C	ADP
YAR015W	YMR113W	ADP
YAR015W	YMR162C	ADP
YAR015W	YMR205C	ADP
YAR015W	YMR208W	ADP
YAR015W	YMR220W	ADP
YAR015W	YMR293C	ADP
YAR015W	YNL267W	ADP
YAR015W	YNR012W	ADP
YAR015W	YNR016C	ADP
YAR015W	YNR043W	ADP
YAR015W	YNR057C	ADP
YAR015W	YOL016C	ADP
YAR015W	YOL049W	ADP
YAR015W	YOL077W-A	ADP
YAR015W	YOL136C	ADP
YAR015W	YOR061W	ADP
YAR015W	YOR241W	ADP
YAR015W	YOR291W	ADP
YAR015W	YOR332W	ADP
YAR015W	YOR347C	ADP
YAR015W	YOR351C	ADP
YAR015W	YPL036W	ADP
YAR015W	YPL078C	ADP
YAR015W	YPL203W	ADP
YAR015W	YPL209C	ADP
YAR015W	YPL271W	ADP
YAR015W	YPR020W	ADP
YAR015W	YPR035W	ADP
YAR015W	YPR036W	ADP
YAR015W	YPR054W	ADP
YAR015W	YPR161C	ADP
YBL016W	YBL039C	ADP
YBL016W	YBL099W	ADP
YBL016W	YBR020W	ADP
YBL016W	YBR039W	ADP
YBL016W	YBR084W	ADP
YBL016W	YBR127C	ADP
YBL016W	YBR208C	ADP
YBL016W	YBR218C	ADP
YBL016W	YBR295W	ADP
YBL016W	YCL024W	ADP
YBL016W	YCL040W	ADP
YBL016W	YCL050C	ADP
YBL016W	YCR012W	ADP
YBL016W	YCR036W	ADP
YBL016W	YDL004W	ADP
YBL016W	YDL017W	ADP
YBL016W	YDL100C	ADP
YBL016W	YDL185W	ADP
YBL016W	YDR038C	ADP
YBL016W	YDR039C	ADP
YBL016W	YDR040C	ADP
YBL016W	YDR093W	ADP
YBL016W	YDR147W	ADP
YBL016W	YDR208W	ADP
YBL016W	YDR226W	ADP
YBL016W	YDR270W	ADP
YBL016W	YDR298C	ADP
YBL016W	YDR300C	ADP
YBL016W	YDR377W	ADP
YBL016W	YDR454C	ADP
YBL016W	YDR530C	ADP
YBL016W	YEL027W	ADP
YBL016W	YEL031W	ADP
YBL016W	YEL051W	ADP
YBL016W	YER052C	ADP
YBL016W	YER166W	ADP
YBL016W	YER170W	ADP
YBL016W	YER183C	ADP
YBL016W	YFL053W	ADP
YBL016W	YFR014C	ADP
YBL016W	YFR019W	ADP
YBL016W	YFR053C	ADP
YBL016W	YGL006W	ADP
YBL016W	YGL008C	ADP
YBL016W	YGL062W	ADP
YBL016W	YGL167C	ADP
YBL016W	YGL234W	ADP
YBL016W	YGL253W	ADP
YBL016W	YGR020C	ADP
YBL016W	YGR040W	ADP
YBL016W	YGR061C	ADP
YBL016W	YGR194C	ADP
YBL016W	YGR204W	ADP
YBL016W	YGR240C	ADP
YBL016W	YHL032C	ADP
YBL016W	YHR025W	ADP
YBL016W	YHR026W	ADP
YBL016W	YHR030C	ADP
YBL016W	YHR102W	ADP
YBL016W	YHR205W	ADP
YBL016W	YIL035C	ADP
YBL016W	YIL048W	ADP
YBL016W	YIL107C	ADP
YBL016W	YJL101C	ADP
YBL016W	YJL164C	ADP
YBL016W	YJR057W	ADP
YBL016W	YJR066W	ADP
YBL016W	YJR103W	ADP
YBL016W	YJR105W	ADP
YBL016W	YJR121W	ADP
YBL016W	YKL001C	ADP
YBL016W	YKL016C	ADP
YBL016W	YKL024C	ADP
YBL016W	YKL067W	ADP
YBL016W	YKL080W	ADP
YBL016W	YKL132C	ADP
YBL016W	YKL166C	ADP
YBL016W	YKL203C	ADP
YBL016W	YKR097W	ADP
YBL016W	YLL019C	ADP
YBL016W	YLR096W	ADP
YBL016W	YLR113W	ADP
YBL016W	YLR133W	ADP
YBL016W	YLR240W	ADP
YBL016W	YLR248W	ADP
YBL016W	YLR295C	ADP
YBL016W	YLR305C	ADP
YBL016W	YLR362W	ADP
YBL016W	YLR447C	ADP
YBL016W	YML070W	ADP
YBL016W	YMR001C	ADP
YBL016W	YMR113W	ADP
YBL016W	YMR162C	ADP
YBL016W	YMR205C	ADP
YBL016W	YMR208W	ADP
YBL016W	YMR220W	ADP
YBL016W	YMR293C	ADP
YBL016W	YNL267W	ADP
YBL016W	YNR012W	ADP
YBL016W	YNR016C	ADP
YBL016W	YNR043W	ADP
YBL016W	YNR057C	ADP
YBL016W	YOL016C	ADP
YBL016W	YOL049W	ADP
YBL016W	YOL077W-A	ADP
YBL016W	YOL136C	ADP
YBL016W	YOR061W	ADP
YBL016W	YOR241W	ADP
YBL016W	YOR291W	ADP
YBL016W	YOR332W	ADP
YBL016W	YOR347C	ADP
YBL016W	YOR351C	ADP
YBL016W	YPL036W	ADP
YBL016W	YPL078C	ADP
YBL016W	YPL203W	ADP
YBL016W	YPL209C	ADP
YBL016W	YPL271W	ADP
YBL016W	YPR020W	ADP
YBL016W	YPR035W	ADP
YBL016W	YPR036W	ADP
YBL016W	YPR054W	ADP
YBL016W	YPR161C	ADP
YBL039C	YBL099W	ADP
YBL039C	YBR020W	ADP
YBL039C	YBR039W	ADP
YBL039C	YBR084W	ADP
YBL039C	YBR127C	ADP
YBL039C	YBR208C	ADP
YBL039C	YBR218C	ADP
YBL039C	YBR295W	ADP
YBL039C	YCL024W	ADP
YBL039C	YCL040W	ADP
YBL039C	YCL050C	ADP
YBL039C	YCR012W	ADP
YBL039C	YCR036W	ADP
YBL039C	YDL004W	ADP
YBL039C	YDL017W	ADP
YBL039C	YDL100C	ADP
YBL039C	YDL185W	ADP
YBL039C	YDR038C	ADP
YBL039C	YDR039C	ADP
YBL039C	YDR040C	ADP
YBL039C	YDR093W	ADP
YBL039C	YDR147W	ADP
YBL039C	YDR208W	ADP
YBL039C	YDR226W	ADP
YBL039C	YDR270W	ADP
YBL039C	YDR298C	ADP
YBL039C	YDR300C	ADP
YBL039C	YDR377W	ADP
YBL039C	YDR454C	ADP
YBL039C	YDR530C	ADP
YBL039C	YEL027W	ADP
YBL039C	YEL031W	ADP
YBL039C	YEL051W	ADP
YBL039C	YER052C	ADP
YBL039C	YER166W	ADP
YBL039C	YER170W	ADP
YBL039C	YER183C	ADP
YBL039C	YFL053W	ADP
YBL039C	YFR014C	ADP
YBL039C	YFR019W	ADP
YBL039C	YFR053C	ADP
YBL039C	YGL006W	ADP
YBL039C	YGL008C	ADP
YBL039C	YGL062W	ADP
YBL039C	YGL167C	ADP
YBL039C	YGL234W	ADP
YBL039C	YGL253W	ADP
YBL039C	YGR020C	ADP
YBL039C	YGR040W	ADP
YBL039C	YGR061C	ADP
YBL039C	YGR194C	ADP
YBL039C	YGR204W	ADP
YBL039C	YGR240C	ADP
YBL039C	YHL032C	ADP
YBL039C	YHR025W	ADP
YBL039C	YHR026W	ADP
YBL039C	YHR030C	ADP
YBL039C	YHR102W	ADP
YBL039C	YHR205W	ADP
YBL039C	YIL035C	ADP
YBL039C	YIL048W	ADP
YBL039C	YIL107C	ADP
YBL039C	YJL101C	ADP
YBL039C	YJL164C	ADP
YBL039C	YJR057W	ADP
YBL039C	YJR066W	ADP
YBL039C	YJR103W	ADP
YBL039C	YJR105W	ADP
YBL039C	YJR121W	ADP
YBL039C	YKL001C	ADP
YBL039C	YKL016C	ADP
YBL039C	YKL024C	ADP
YBL039C	YKL067W	ADP
YBL039C	YKL080W	ADP
YBL039C	YKL132C	ADP
YBL039C	YKL166C	ADP
YBL039C	YKL203C	ADP
YBL039C	YKR097W	ADP
YBL039C	YLL019C	ADP
YBL039C	YLR096W	ADP
YBL039C	YLR113W	ADP
YBL039C	YLR133W	ADP
YBL039C	YLR240W	ADP
YBL039C	YLR248W	ADP
YBL039C	YLR295C	ADP
YBL039C	YLR305C	ADP
YBL039C	YLR362W	ADP
YBL039C	YLR447C	ADP
YBL039C	YML070W	ADP
YBL039C	YMR001C	ADP
YBL039C	YMR113W	ADP
YBL039C	YMR162C	ADP
YBL039C	YMR205C	ADP
YBL039C	YMR208W	ADP
YBL039C	YMR220W	ADP
YBL039C	YMR293C	ADP
YBL039C	YNL267W	ADP
YBL039C	YNR012W	ADP
YBL039C	YNR016C	ADP
YBL039C	YNR043W	ADP
YBL039C	YNR057C	ADP
YBL039C	YOL016C	ADP
YBL039C	YOL049W	ADP
YBL039C	YOL077W-A	ADP
YBL039C	YOL136C	ADP
YBL039C	YOR061W	ADP
YBL039C	YOR241W	ADP
YBL039C	YOR291W	ADP
YBL039C	YOR332W	ADP
YBL039C	YOR347C	ADP
YBL039C	YOR351C	ADP
YBL039C	YPL036W	ADP
YBL039C	YPL078C	ADP
YBL039C	YPL203W	ADP
YBL039C	YPL209C	ADP
YBL039C	YPL271W	ADP
YBL039C	YPR020W	ADP
YBL039C	YPR035W	ADP
YBL039C	YPR036W	ADP
YBL039C	YPR054W	ADP
YBL039C	YPR161C	ADP
YBL099W	YBR020W	ADP
YBL099W	YBR039W	ADP
YBL099W	YBR084W	ADP
YBL099W	YBR127C	ADP
YBL099W	YBR208C	ADP
YBL099W	YBR218C	ADP
YBL099W	YBR295W	ADP
YBL099W	YCL024W	ADP
YBL099W	YCL040W	ADP
YBL099W	YCL050C	ADP
YBL099W	YCR012W	ADP
YBL099W	YCR036W	ADP
YBL099W	YDL004W	ADP
YBL099W	YDL017W	ADP
YBL099W	YDL100C	ADP
YBL099W	YDL185W	ADP
YBL099W	YDR038C	ADP
YBL099W	YDR039C	ADP
YBL099W	YDR040C	ADP
YBL099W	YDR093W	ADP
YBL099W	YDR147W	ADP
YBL099W	YDR208W	ADP
YBL099W	YDR226W	ADP
YBL099W	YDR270W	ADP
YBL099W	YDR298C	ADP
YBL099W	YDR300C	ADP
YBL099W	YDR377W	ADP
YBL099W	YDR454C	ADP
YBL099W	YDR530C	ADP
YBL099W	YEL027W	ADP
YBL099W	YEL031W	ADP
YBL099W	YEL051W	ADP
YBL099W	YER052C	ADP
YBL099W	YER166W	ADP
YBL099W	YER170W	ADP
YBL099W	YER183C	ADP
YBL099W	YFL053W	ADP
YBL099W	YFR014C	ADP
YBL099W	YFR019W	ADP
YBL099W	YFR053C	ADP
YBL099W	YGL006W	ADP
YBL099W	YGL008C	ADP
YBL099W	YGL062W	ADP
YBL099W	YGL167C	ADP
YBL099W	YGL234W	ADP
YBL099W	YGL253W	ADP
YBL099W	YGR020C	ADP
YBL099W	YGR040W	ADP
YBL099W	YGR061C	ADP
YBL099W	YGR194C	ADP
YBL099W	YGR204W	ADP
YBL099W	YGR240C	ADP
YBL099W	YHL032C	ADP
YBL099W	YHR025W	ADP
YBL099W	YHR026W	ADP
YBL099W	YHR030C	ADP
YBL099W	YHR102W	ADP
YBL099W	YHR205W	ADP
YBL099W	YIL035C	ADP
YBL099W	YIL048W	ADP
YBL099W	YIL107C	ADP
YBL099W	YJL101C	ADP
YBL099W	YJL164C	ADP
YBL099W	YJR057W	ADP
YBL099W	YJR066W	ADP
YBL099W	YJR103W	ADP
YBL099W	YJR105W	ADP
YBL099W	YJR121W	ADP
YBL099W	YKL001C	ADP
YBL099W	YKL016C	ADP
YBL099W	YKL024C	ADP
YBL099W	YKL067W	ADP
YBL099W	YKL080W	ADP
YBL099W	YKL132C	ADP
YBL099W	YKL166C	ADP
YBL099W	YKL203C	ADP
YBL099W	YKR097W	ADP
YBL099W	YLL019C	ADP
YBL099W	YLR096W	ADP
YBL099W	YLR113W	ADP
YBL099W	YLR133W	ADP
YBL099W	YLR240W	ADP
YBL099W	YLR248W	ADP
YBL099W	YLR295C	ADP
YBL099W	YLR305C	ADP
YBL099W	YLR362W	ADP
YBL099W	YLR447C	ADP
YBL099W	YML070W	ADP
YBL099W	YMR001C	ADP
YBL099W	YMR113W	ADP
YBL099W	YMR162C	ADP
YBL099W	YMR205C	ADP
YBL099W	YMR208W	ADP
YBL099W	YMR220W	ADP
YBL099W	YMR293C	ADP
YBL099W	YNL267W	ADP
YBL099W	YNR012W	ADP
YBL099W	YNR016C	ADP
YBL099W	YNR043W	ADP
YBL099W	YNR057C	ADP
YBL099W	YOL016C	ADP
YBL099W	YOL049W	ADP
YBL099W	YOL077W-A	ADP
YBL099W	YOL136C	ADP
YBL099W	YOR061W	ADP
YBL099W	YOR241W	ADP
YBL099W	YOR291W	ADP
YBL099W	YOR332W	ADP
YBL099W	YOR347C	ADP
YBL099W	YOR351C	ADP
YBL099W	YPL036W	ADP
YBL099W	YPL078C	ADP
YBL099W	YPL203W	ADP
YBL099W	YPL209C	ADP
YBL099W	YPL271W	ADP
YBL099W	YPR020W	ADP
YBL099W	YPR035W	ADP
YBL099W	YPR036W	ADP
YBL099W	YPR054W	ADP
YBL099W	YPR161C	ADP
YBR020W	YBR039W	ADP
YBR020W	YBR084W	ADP
YBR020W	YBR127C	ADP
YBR020W	YBR208C	ADP
YBR020W	YBR218C	ADP
YBR020W	YBR295W	ADP
YBR020W	YCL024W	ADP
YBR020W	YCL040W	ADP
YBR020W	YCL050C	ADP
YBR020W	YCR012W	ADP
YBR020W	YCR036W	ADP
YBR020W	YDL004W	ADP
YBR020W	YDL017W	ADP
YBR020W	YDL100C	ADP
YBR020W	YDL185W	ADP
YBR020W	YDR038C	ADP
YBR020W	YDR039C	ADP
YBR020W	YDR040C	ADP
YBR020W	YDR093W	ADP
YBR020W	YDR147W	ADP
YBR020W	YDR208W	ADP
YBR020W	YDR226W	ADP
YBR020W	YDR270W	ADP
YBR020W	YDR298C	ADP
YBR020W	YDR300C	ADP
YBR020W	YDR377W	ADP
YBR020W	YDR454C	ADP
YBR020W	YDR530C	ADP
YBR020W	YEL027W	ADP
YBR020W	YEL031W	ADP
YBR020W	YEL051W	ADP
YBR020W	YER052C	ADP
YBR020W	YER166W	ADP
YBR020W	YER170W	ADP
YBR020W	YER183C	ADP
YBR020W	YFL053W	ADP
YBR020W	YFR014C	ADP
YBR020W	YFR019W	ADP
YBR020W	YFR053C	ADP
YBR020W	YGL006W	ADP
YBR020W	YGL008C	ADP
YBR020W	YGL062W	ADP
YBR020W	YGL167C	ADP
YBR020W	YGL234W	ADP
YBR020W	YGL253W	ADP
YBR020W	YGR020C	ADP
YBR020W	YGR040W	ADP
YBR020W	YGR061C	ADP
YBR020W	YGR194C	ADP
YBR020W	YGR204W	ADP
YBR020W	YGR240C	ADP
YBR020W	YHL032C	ADP
YBR020W	YHR025W	ADP
YBR020W	YHR026W	ADP
YBR020W	YHR030C	ADP
YBR020W	YHR102W	ADP
YBR020W	YHR205W	ADP
YBR020W	YIL035C	ADP
YBR020W	YIL048W	ADP
YBR020W	YIL107C	ADP
YBR020W	YJL101C	ADP
YBR020W	YJL164C	ADP
YBR020W	YJR057W	ADP
YBR020W	YJR066W	ADP
YBR020W	YJR103W	ADP
YBR020W	YJR105W	ADP
YBR020W	YJR121W	ADP
YBR020W	YKL001C	ADP
YBR020W	YKL016C	ADP
YBR020W	YKL024C	ADP
YBR020W	YKL067W	ADP
YBR020W	YKL080W	ADP
YBR020W	YKL132C	ADP
YBR020W	YKL166C	ADP
YBR020W	YKL203C	ADP
YBR020W	YKR097W	ADP
YBR020W	YLL019C	ADP
YBR020W	YLR096W	ADP
YBR020W	YLR113W	ADP
YBR020W	YLR133W	ADP
YBR020W	YLR240W	ADP
YBR020W	YLR248W	ADP
YBR020W	YLR295C	ADP
YBR020W	YLR305C	ADP
YBR020W	YLR362W	ADP
YBR020W	YLR447C	ADP
YBR020W	YML070W	ADP
YBR020W	YMR001C	ADP
YBR020W	YMR113W	ADP
YBR020W	YMR162C	ADP
YBR020W	YMR205C	ADP
YBR020W	YMR208W	ADP
YBR020W	YMR220W	ADP
YBR020W	YMR293C	ADP
YBR020W	YNL267W	ADP
YBR020W	YNR012W	ADP
YBR020W	YNR016C	ADP
YBR020W	YNR043W	ADP
YBR020W	YNR057C	ADP
YBR020W	YOL016C	ADP
YBR020W	YOL049W	ADP
YBR020W	YOL077W-A	ADP
YBR020W	YOL136C	ADP
YBR020W	YOR061W	ADP
YBR020W	YOR241W	ADP
YBR020W	YOR291W	ADP
YBR020W	YOR332W	ADP
YBR020W	YOR347C	ADP
YBR020W	YOR351C	ADP
YBR020W	YPL036W	ADP
YBR020W	YPL078C	ADP
YBR020W	YPL203W	ADP
YBR020W	YPL209C	ADP
YBR020W	YPL271W	ADP
YBR020W	YPR020W	ADP
YBR020W	YPR035W	ADP
YBR020W	YPR036W	ADP
YBR020W	YPR054W	ADP
YBR020W	YPR161C	ADP
YBR039W	YBR084W	ADP
YBR039W	YBR127C	ADP
YBR039W	YBR208C	ADP
YBR039W	YBR218C	ADP
YBR039W	YBR295W	ADP
YBR039W	YCL024W	ADP
YBR039W	YCL040W	ADP
YBR039W	YCL050C	ADP
YBR039W	YCR012W	ADP
YBR039W	YCR036W	ADP
YBR039W	YDL004W	ADP
YBR039W	YDL017W	ADP
YBR039W	YDL100C	ADP
YBR039W	YDL185W	ADP
YBR039W	YDR038C	ADP
YBR039W	YDR039C	ADP
YBR039W	YDR040C	ADP
YBR039W	YDR093W	ADP
YBR039W	YDR147W	ADP
YBR039W	YDR208W	ADP
[truncated: 37,032 more rows]
