# Supplementary material for: Graph-based iterative Group Analysis enhances microarray interpretation
Source: BMC Bioinformatics. 2004 Jul 23;5:100. doi: 10.1186/1471-2105-5-100 (PMC509016; doi:10.1186/1471-2105-5-100)
Supplement: Additional File 6 — Genenames file. Contains descriptive names of the yeast genes contained in Additional file 4. [file 1471-2105-5-100-S6.txt]

YLR331C	Jumonji Interacting Protein
YLR332W	Protein required for mating
YLR333C	ribosomal protein S25B (S31B) (rp45) (YS23)
YLR333C	ribosomal protein S25B (S31B) (rp45) (YS23)
YLR334C	Hypothetical ORF
YLR335W	nucleoporin
YLR336C	Suppressor of Glycerol Defect
YLR337C	proline-rich protein verprolin
YLR338W	Hypothetical ORF
YLR339C	Protein required for cell viability
YLR295C	ATP synthase subunit h
YLR296W	Hypothetical ORF
YLR297W	Hypothetical ORF
YLR298C	U1 snRNP protein required for pre-mRNA splicing
YLR299W	gamma-glutamyltransferase homolog
YLR300W	exo-1,3-beta-glucanase
YLR301W	Hypothetical ORF
YLR302C	Hypothetical ORF
YLR303W	O-acetylhomoserine (thiol)-lyase
YLR304C	aconitase
YLR305C	phosphatidylinositol-4-kinase|similar to VPC34
YLR306W	ubiquitin-conjugating enzyme
YLR307W	chitin deacetylase
YLR308W	chitin deacetylase
YLR309C	Encodes a protein implicated in protein transport; induced under stress conditions.
YLR310C	adenylate cyclase regulatory protein
YLR311C	Hypothetical ORF
YLR312C	Hypothetical ORF
YLR313C	Spa2p homolog
YLR314C	Involved in proper bud growth
YLR315W	Non-essential Kinetochore Protein
YLR316C	tRNA-specific adenosine deaminase subunit
YLR274W	Member of complex that acts at ARS's to initiate replication
YLR275W	U1 snRNP protein of the Sm class
YLR276C	Dead-Box Protein 9
YLR277C	cleavage factor II (CF II) component|polyadenylation factor I (PF I)
YLR278C	Hypothetical ORF
YLR279W	Hypothetical ORF
YLR280C	Hypothetical ORF
YLR280C	Hypothetical ORF
YLR281C	Hypothetical ORF
YLR282C	Hypothetical ORF
YLR283W	Hypothetical ORF
YLR284C	d3,d2-Enoyl-CoA Isomerase
YLR285W	Putative nicotinamide N-methyltransferase
YLR286C	endochitinase
YLR287C	Hypothetical ORF
YLR287C-A	ribosomal protein S30A
YLR288C	Involved in checkpoint control and DNA repair
YLR289W	GTPase
YLR290C	Hypothetical ORF
YLR291C	43 kDa|negative regulator of GCN4 expression|translation initiation factor eIF2B subunit
YLR292C	protein involved in membrane protein insertion into the ER
YLR293C	GTP-binding protein
YLR294C	Hypothetical ORF
YLR253W	Hypothetical ORF
YLR254C	Hypothetical ORF
YLR255C	Hypothetical ORF
YLR256W	zinc finger transcription factor of the Zn(2)-Cys(6) binuclear cluster domain type
YLR257W	Hypothetical ORF
YLR258W	glycogen synthase (UDP-glucose-starch glucosyltransferase)
YLR259C	chaperonin|groEL homolog
YLR260W	sphingoid long chain base (LCB) kinase
YLR261C
YLR261C
YLR262C	similar to the human GTPase, Rab6
YLR262C-A	Similar to C. elegans protein
YLR263W	meiosis-specific protein involved in similar chromosome synapsis and chiasmata formation; localizes to chromosome cores independently of Mei4p and Spo11p; mRNA is induced in meiosis
YLR264W	ribosomal protein S28B (S33B) (YS27)
YLR264W	ribosomal protein S28B (S33B) (YS27)
YLR265C	Mating-type regulated component of NHEJ
YLR266C	zinc finger transcription factor
YLR267W	bypass of PAM1
YLR268W	Identified in a screen for dense cells that accumulated invertase at the non-permissive temperature, SEC22 encodes a v-SNARE present on ER to Golgi vesicles and is involved in anterograde and retrograde transport between the ER and Golgi
YLR269C	Hypothetical ORF
YLR270W	trehalase-associated protein; hydrolase in the HIT superfamily.
YLR271W	Hypothetical ORF
YLR272C	loss of cohesion
YLR273C	similar to Gac1p, a putative type 1 protein phosphatase targeting subunit
YLR232W	Hypothetical ORF
YLR233C	Telomere elongation protein
YLR234W	DNA topoisomerase III
YLR235C	Involved in meiotic nuclear division.
YLR235C	Involved in meiotic nuclear division.
YLR236C	Hypothetical ORF
YLR237W	thiamine transporter
YLR238W	Pheromone Arrest
YLR239C	Lipoyl ligase
YLR240W	phosphatidylinositol 3-kinase
YLR241W	Hypothetical ORF
YLR242C	Protein involved in sterol distribution
YLR243W	Protein required for cell viability
YLR244C	methionine aminopeptidase
YLR245C	cytidine deaminase
YLR246W	Mutation has an Effect on Ras Function. Implicated in signaling pathway.
YLR247C	Hypothetical ORF
YLR248W	Serine/threonine protein kinase
YLR249W	Translation elongation factor 3 (EF-3)
YLR250W	secretory protein
YLR251W	stress-induced yeast MPV17 homolog
YLR252W	Hypothetical ORF
YLR209C	purine nucleoside phosphorylase
YLR210W	B-type cyclin
YLR211C	Hypothetical ORF
YLR212C	interacts with Spc98p and Spc97p, the Tub4p-Spc98p-Spc97p complex may be part of the microtubule attachment site at the spindle pole body|gamma tubulin
YLR213C	CRH-Related
YLR214W	cupric reductase|ferric reductase
YLR215C	Product of gene unknown
YLR216C	cyclophilin 40|peptidyl-prolyl cis-trans isomerase (PPIase)
YLR217W	Hypothetical ORF
YLR218C	Hypothetical ORF
YLR219W	Meiotic Sister-Chromatid recombination
YLR220W	transmembrane Ca2+ transporter (putative)
YLR221C	RiboSome Assembly
YLR222C	U3 snoRNP protein
YLR223C	weak RNA-dependent ATPase activity which is not specific for rRNA
YLR224W	Hypothetical ORF
YLR225C	Hypothetical ORF
YLR226W	bypass UAS Requirement
YLR227C	Component of the meiotic outer plaque, a membrane-organizing center that assembles on the cytoplasmic face of the spindle pole body during meiosis II and triggers the formation of the prospore membrane
YLR228C	involved in cell wall biogenesis (putative)
YLR229C	Rho subfamily of Ras-like proteins
YLR230W	Protein required for cell viability
YLR231C	Kynureninase
YLR189C	UDP-glucose:sterol glucosyltransferase
YLR190W	Hypothetical ORF
YLR191W	contains Src homology 3 (SH3) domain
YLR192C	Substoichiometric component of eukaryotic translation initiation factor 3 (eIF3)
YLR193C	Hypothetical ORF
YLR194C	Hypothetical ORF
YLR195C	N-myristoyl transferase
YLR196W	periodic tryptophan proteinProtein with periodic trytophan residues that resembles members of beta-transducin superfamily because of presence of WD-40 repeats
YLR197W	U3 snoRNP protein
YLR198C	Protein required for cell viability
YLR199C	Hypothetical ORF
YLR200W	bovine NABC complex component homolog|non-native actin binding complex polypeptide 6
YLR201C	Hypothetical ORF
YLR202C	Hypothetical ORF
YLR202C	Hypothetical ORF
YLR202C	Hypothetical ORF
YLR202C	Hypothetical ORF
YLR203C	Protein required for the maturation and translation of COX1 mRNA
YLR204W	Product of gene unknown
YLR205C	Homology to heme oxygenases
YLR206W	epsin N-terminal homology-containing protein
YLR207W	HMG-CoA Reductase Degradation--the HRD complex is responsible for the endoplasmic reticulum (ER)-associated degradation (ERAD) of numerous ER-resident proteins.
YLR208W	nuclear pore complex subunit|protein involved in release of transport vesicles from the ER
YLR167W	ribosomal protein S31 (S37) (YS24)|also encodes a ubiquitin protein
YLR168C	possibly involved in intramitochondrial sorting
YLR169W	Hypothetical ORF
YLR170C	clathrin associated protein complex small subunit
YLR171W	Hypothetical ORF
YLR172C	diphthamide biosynthesis
YLR173W	Hypothetical ORF
YLR174W	NADP-dependent isocitrate dehydrogenase
YLR175W	major low affinity 55 kDa centromere/microtubule binding protein
YLR176C	DNA binding protein, homologous to a family of mammalian RFX1-4 proteins which have a novel highly conserved DNA binding domain
YLR177W	Hypothetical ORF
YLR178C	lipid binding protein (putative)|supressor of a cdc25 mutation
YLR179C	Hypothetical ORF
YLR180W	S-adenosylmethionine synthetase
YLR180W	S-adenosylmethionine synthetase
YLR181C	Class E Vacuolar-Protein Sorting
YLR182W	transcription factor
YLR183C	Target of SBF
YLR184W	Hypothetical ORF
YLR185W	ribosomal protein L37A (L43) (YL35)
YLR186W	ribosome biogenesis
YLR187W	Hypothetical ORF
YLR188W	ATP-binding cassette (ABC) transporter family member
YLR140W	Protein required for cell viability
YLR141W	UAF member (upstream activation factor) along with Rrn9p and Rrn10p|transcription factor
YLR142W	proline oxidase
YLR143W	Hypothetical ORF
YLR144C	glucan-hydrolyzing protein that specifically acts on 1,3-beta linkages, with an endolytic mode of action. necessary for actin polymerization in permeabilized cells.
YLR145W	Protein required for cell viability
YLR146C	spermine synthase
YLR147C	core snRNP protein
YLR148W	vacuolar membrane protein
YLR149C	Hypothetical ORF
YLR150W	purine motif triplex-binding protein
YLR151C	coenzyme A diphosphatase
YLR152C	Hypothetical ORF
YLR153C	acetyl CoA synthetase
YLR154C	subunit 3 of RNase H2
YLR155C	nitrogen catabolite-regulated cell-wall L-asparaginase II
YLR156W	Note: YLR156W, YLR159W, and YLR161W are identical.
YLR162W	Hypothetical ORF
YLR163C	mitochondrial processing protease subunit
YLR164W	YLR164Wp is homologous to TIM18p
YLR165C
YLR166C	exocyst complex 100 kDa component
YLR119W	Suppressor of rna1-1 mutation
YLR120C	GPI-anchored aspartic protease
YLR121C	GPI-anchored aspartic protease
YLR122C	Hypothetical ORF
YLR122C	Hypothetical ORF
YLR123C	contains characteristic aminoacyl-tRNA motif
YLR124W	Hypothetical ORF
YLR125W	Hypothetical ORF
YLR126C	Hypothetical ORF
YLR127C	anaphase promoting complex (APC) subunit
YLR128W	Hypothetical ORF
YLR129W	U3 snoRNP protein
YLR130C	low affinity zinc transport protein
YLR131C	zinc finger transcription factor
YLR132C	Protein required for cell viability
YLR133W	choline kinase
YLR134W	pyruvate decarboxylase
YLR135W
YLR136C	Zinc finger containing homolog of mammalian TIS11, glucose repressible gene
YLR137W	Hypothetical ORF
YLR138W	Putative Na+/H+ antiporter
YLR139C	73 kDa mitochondrial integral membrane protein
YLR140W	Protein required for cell viability
YLR096W	Serine/threonine protein kinase
YLR097C
YLR098C	DNA binding transcriptional activator of CHA1
YLR099C	Increased Copper Tolerance; Similar to Ecm18p
YLR100W	3-keto sterol reductase
YLR101C	Protein required for cell viability
YLR102C	anaphase promoting complex (APC) subunit
YLR103C	chromosomal DNA replication initiation protein
YLR104W	Hypothetical ORF
YLR105C	tRNA splicing endonuclease subunit
YLR106C	midasin
YLR107W	RNA EXonuclease; member of 3'->5' exonuclease family. See Moser et al. 1997 Nucleic acids Res. 25:5110-5118
YLR108C	Hypothetical ORF
YLR109W	alkyl hydroperoxide reductase|EC 1.11.1.-
YLR110C	cell wall mannoprotein
YLR111W	Hypothetical ORF
YLR112W	Hypothetical ORF
YLR113W	MAP kinase
YLR114C	PHO85 Requiring
YLR115W	105 kDa protein associated with polyadenylation factor 1 (PF I)|cleavage factor II (CF II) component
YLR116W	branchpoint bridging protein -- component of the splicing commitment complex
YLR117C	pre-mRNA splicing factor
YLR118C
YLR074C
YLR075W	ribosomal protein L10
YLR076C	Protein required for cell viability
YLR077W	Hypothetical ORF
YLR078C	v-SNARE
YLR079W	P40 inhibitor of Cdc28p-Clb5 protein kinase complex
YLR080W	homolog of the Golgi protein Emp47p
YLR081W	galactose permease
YLR082C	Suppressor of Rad53 null Lethality
YLR083C	identified as a 24 kDa cleavage product in endosome-enriched membrane fractions
YLR084C	Involved in the maintenance of bipolar pattern
YLR085C	Actin-related protein. Part of the carboxypeptidase Y pathway.
YLR086W	SMC chromosomal ATPase family member
YLR087C	Cold Sensitive for Fermentation in cs mutants, fermentation capacity is almost none at 5 deg C, but restored to wild type at 25 deg C
YLR088W	GPI:protein transamidase component (putative)
YLR089C	Hypothetical ORF
YLR090W	Homolog of E. coli DnaJ, closely related to Ydj1p
YLR091W	Hypothetical ORF
YLR092W	high affinity sulfate permease
YLR093C	vacuolar v-SNARE
YLR094C	GIG3 suppressor
YLR095C	Iswi One Complex
YLR051C	Protein required for cell viability
YLR052W	Hypothetical ORF
YLR053C	Hypothetical ORF
YLR054C	Outer Spore Wall
YLR055C	probable member of histone acetyltransferase SAGA complex|transcription factor
YLR056W	C-5 sterol desaturase
YLR057W	Hypothetical ORF
YLR058C	serine hydroxymethyltransferase
YLR059C	RNA exonuclease
YLR060W	phenylalanine-tRNA ligase subunit
YLR061W	ribosomal protein L22A (L1c) (rp4) (YL31)
YLR062C
YLR063W	Hypothetical ORF
YLR064W	Hypothetical ORF
YLR065C	Hypothetical ORF
YLR066W	signal peptidase subunit
YLR067C	Involved in expression of mitochondrial COX1 by regulating translation of COX1 mRNA and by affecting transcription or stability of COX1 mRNAs
YLR068W	Function required for Yeast Viability on toxin exposure
YLR069C	mitochondrial elongation factor G-like protein
YLR070C	Xylitol Dehydrogenase
YLR071C	RNA polymerase II holoenzyme/mediator subunit|interacts with Sin4p, Gal11p, and a 50 kDa polypeptide
YLR072W	Hypothetical ORF
YLR073C	Hypothetical ORF
YLR031W	Hypothetical ORF
YLR032W	ATPase (putative)|DNA helicase (putative)
YLR033W	58KDa Subunit of RSC Chromatin Remodeling Complex
YLR034C	Nramp homolog|SMF1 and SMF2 homolog|metal transporter (putative)
YLR035C	Mutl Homolog
YLR036C	Hypothetical ORF
YLR037C	putative cell wall protein
YLR038C	cytochrome c oxidase subunit VIb
YLR039C	Ribosome Control Ric1p binds to Rgp1p, on the Golgi, and the complex catalyses nucleotide exchange on Ypt6p.
YLR040C	Hypothetical ORF
YLR041W	Hypothetical ORF
YLR042C	Hypothetical ORF
YLR043C	thioredoxin|EC 1.8.4.8
YLR044C	pyruvate decarboxylase
YLR045C	Control of microtubule dynamics by Stu2p is essential for spindle orientation and metaphase chromosome alignment.
YLR046C	Hypothetical ORF
YLR047C	Hypothetical ORF
YLR048W	ribosomal protein S0B
YLR048W	ribosomal protein S0B
YLR048W	ribosomal protein S0B
YLR049C	Hypothetical ORF
YLR050C	Hypothetical ORF
YLR009W	part of a pre-60S complex
YLR010C	protein involved in Telomeric pathways in association with Stn1
YLR011W	LOw Temperature responsive
YLR012C	Hypothetical ORF
YLR013W	The amino acid sequence of this ORF is very homologous to that of GAT4/YIR013C.
YLR014C	zinc finger transcription factor of the Zn(2)-Cys(6) binuclear cluster domain type
YLR015W	compass (complex proteins associated with Set1p) component
YLR016C	Hypothetical ORF
YLR017W	Protein that regulates ADH2 gene expression
YLR018C	integral membrane protein|nuclear pore complex subunit
YLR019W	Plasma membrane Sodium Response 2
YLR020C	Hypothetical ORF
YLR021W	Hypothetical ORF
YLR022C	Protein required for cell viability
YLR023C	Hypothetical ORF
YLR024C	ubiquitin-protein ligase (E3)
YLR025W	Involved in derepression of SUC2 in response to glucose limitation
YLR026C	Sed5p is a t-SNARE (soluble NSF attachment protein receptor) required in ER to Golgi transport
YLR027C	aspartate aminotransferase
YLR028C	5-aminoimidazole-4-carboxamide ribonucleotide (AICAR) transformylase/IMP cyclohydrolase
YLR029C	ribosomal protein L15A (YL10) (rp15R) (L13A)
YLR029C	ribosomal protein L15A (YL10) (rp15R) (L13A)
YLR030W	Hypothetical ORF
YLL015W	ABC transporter|highly homologous to human MRP1 and to C. elegans mrp-1
YLL014W	Hypothetical ORF
YLL013C	member of the PUF protein family, which is named for the founding members, PUmilio and Fbf
YLL012W	Hypothetical ORF
YLL011W	U3 snoRNP protein
YLL010C	Plasma membrane Sodium Response 1
YLL009C	cysteine-rich protein
YLL008W	ATP dependent RNA helicase (putative)
YLL007C	Hypothetical ORF
YLL006W	mitochondrial outer membrane protein
YLL005C	Sporulation
YLL004W	origin recognition complex subunit
YLL003W	Product of gene unknown
YLL002W	Regulator of Ty1 Transposition; Regulation of mitochondrial network; Killed in Mutagen, sensitive to diepoxybutane and/or mitomycin C
YLL001W	similar to dynamin GTPase
YLR001C	Hypothetical ORF
YLR002C	NucleOlar Complex 2; involved in the nuclear export of pre-ribosomes
YLR003C	Hypothetical ORF
YLR004C	Hypothetical ORF
YLR005W	RNA polymerase transcription factor TFIIH component
YLR006C	two-component signal transducer that with Sln1p regulates osmosensing MAP kinase cascade(suppressor of sensor kinase)
YLR007W	non-SMC element 1. essential for cell proliferation.
YLR008C	DnaJ-like protein, cochaperone
YLL035W	Product of gene unknown
YLL034C	Protein required for cell viability
YLL033W	Hypothetical ORF
YLL032C	Hypothetical ORF
YLL031C	Glycosylphosphatidylinositol (GPI) biosynthesis
YLL030C	Hypothetical ORF
YLL029W	Hypothetical ORF
YLL028W	plasma membrane-bound exporter, involved in the detoxification of excess spermidine
YLL027W	Iron Sulfur Assembly -- IscA/NifA homolog
YLL026W	heat shock protein 104
YLL025W	Hypothetical ORF
YLL024C	HSP70 family
YLL023C	Hypothetical ORF
YLL022C	Hat1 Interacting Factor 1
YLL021W	spindle pole antigen
YLL020C	Hypothetical ORF
YLL020C	Hypothetical ORF
YLL020C	Hypothetical ORF
YLL019C	protein kinase homolog
YLL018C	aspartyl-tRNA synthetase
YLL017W	GDP/GTP exchange factor for Ras
YLL016W	GDP/GTP exchange factor for Ras
YLL057C	similar to Fe(II)-dependent sulfonate/alpha-ketoglutarate dioxygenase; EC 1.14.11.17
YLL056C	Hypothetical ORF
YLL055W	Hypothetical ORF
YLL054C	Hypothetical ORF
YLL053C	Hypothetical ORF; maybe continuous with YLL052C (AQY2) in some strain backgrounds including Sigma1278b; functions as an aquaporin in these strains.
YLL052C	MIP family member|aquaporin (putative)
YLL051C	similar to FRE2
YLL050C	actin binding and severing protein|cofilin
YLL049W	Hypothetical ORF
YLL048C	Yeast bile transporter, similar to mammalian bile transporter
YLL047W	Hypothetical ORF
YLL046C	RNA binding protein (putative)
YLL045C	ribosomal protein L8B (L4B) (rp6) (YL5)
YLL045C	ribosomal protein L8B (L4B) (rp6) (YL5)
YLL044W	Hypothetical ORF
YLL043W	glycerol channel protein
YLL042C	protein-conjugating enzyme
YLL041C	succinate dehydrogenase (ubiquinone) iron-sulfur protein subunit
YLL040C	homologous to human COH1
YLL039C	ubiquitin|poly-ubiquitin
YLL038C	epsin N-terminal homology-containing protein
YLL037W	Protein required for cell viability
YLL036C	RNA splicing factor
YLL065W	growth inhibitor
YLL064C	Hypothetical ORF
YLL063C	Transacetylase
YLL062C	S-Methylmethionine Homocysteine methylTransferase
YLL061W	high affinity S-methylmethionine permease
YLL060C	glutathione transferase
YLL059C	Hypothetical ORF
YLL058W	Hypothetical ORF
YKL200C
YKL162C-A	Similar to PIR1, PIR2 and PIR3 proteins
YKR035C	Hypothetical ORF
YKL201C	Required for the transfer of mannosylphosphate to cell wall mannans.
YKL199C
YKL198C	Putative serine/threonine protein kinase
YKL033W-A	Similar to S. pombe hypothetical proteins
YKR085C	ribosomal protein large subunit (YmL20)|similar to L17 of E. coli
YKR086W	ATP-binding protein (putative)
YKR087C	Hypothetical ORF
YKR088C	integral membrane protein
YKR089C	Hypothetical ORF
YKR090W	contains two LIM domains
YKR091W	Suppressor of Rad53 null Lethality
YKR092C	Nopp140 homolog, a nonribosomal protein of the nucleolus and coiled bodies|nucleolar protein
YKR093W	peptide transporter
YKR094C	ribosomal protein L40B|also encodes a ubiquitin protein
YKR094C	ribosomal protein L40B|also encodes a ubiquitin protein
YKR095W	colied-coil protein (putative), similar to myosin and TPR
YKR096W	Hypothetical ORF
YKR096W	Hypothetical ORF
YKR097W	phosphoenolpyruvate carboxylkinase
YKR098C	ubiquitin-specific protease
YKR099W	transcription factor
YKR100C	Hypothetical ORF
YKR101W	silent mating loci repressor
YKR102W	Protein with similarity to flocculation protein Flo1p
YKR103W	Putative MRP-type ABC transporter
YKR104W	Putative MRP-type ABC transporter
YKR105C	Hypothetical ORF
YKR062W	transcription factor TFIIE subunit
YKR063C	May regulate expression of genes involved in bud formation and morphogenesis
YKR064W	Hypothetical ORF
YKR065C	Hypothetical ORF
YKR066C	cytochrome c peroxidase
YKR067W	Encodes a Glycerol-3-phosphate acyltransferase
YKR068C	transport protein particle (TRAPP) component
YKR069W	Methionine metabolism
YKR070W	Hypothetical ORF
YKR071C	Protein required for cell viability
YKR072C	Involved in cell cycle control and ion homeostasis
YKR073C	Hypothetical ORF
YKR074W	Hypothetical ORF
YKR075C	Hypothetical ORF
YKR076W	ExtraCellular Mutant
YKR077W	Hypothetical ORF
YKR078W	Hypothetical ORF
YKR079C	Protein required for cell viability
YKR080W	NAD-dependent 5,10-methylenetetrahydrafolate dehydrogenase
YKR081C
YKR082W	nuclear pore complex subunit
YKR083C	Duo1 And Dam1 interacting; Helper of AsK1
YKR084C	Protein related to translation elongation factor EF-1alpha and to Suf12p/Sup2p/Gst1p/Sup35p
YKR038C	protein with similarity to the Pasteurella haemolytica O-sialo-glycoprotein-endopeptidase A1
YKR039W	general amino acid permease
YKR040C	Hypothetical ORF
YKR041W	Hypothetical ORF
YKR042W	Youth, involved in determining yeast longevity
YKR043C	Hypothetical ORF
YKR044W	Ulp1 Interacting Protein 5
YKR045C	Hypothetical ORF
YKR046C	Hypothetical ORF
YKR047W	Hypothetical ORF
YKR048C	nucleosome assembly protein I
YKR049C	Hypothetical ORF
YKR050W	low affinity potassium transport|membrane protein
YKR051W	Hypothetical ORF
YKR052C	carrier protein|highly homologous to Mrs3p
YKR053C	DHS-1-P phosphatase
YKR054C	heavy chain of cytoplasmic dynein
YKR055W	GTP-binding protein|ras homolog
YKR056W	tRNA methyltransferase
YKR057W	ribosomal protein S21A (S26A) (YS25)
YKR058W	glycogen synthesis initiator
YKR060W
YKR061W	mannosyltransferase (putative)|type 2 membrane protein
YKR016W	Hypothetical ORF
YKR017C	Hypothetical ORF
YKR018C	Hypothetical ORF
YKR019C	Increased rDNA silencing
YKR020W	function unknown
YKR021W	Hypothetical ORF
YKR022C	Protein required for cell viability
YKR023W	Hypothetical ORF
YKR024C	RNA helicase (putative)
YKR025W	RNA polymerase III subunit
YKR026C	eIF2B 34 kDa alpha subunit
YKR027W	Hypothetical ORF
YKR028W	type 2A-related protein phosphatase
YKR029C
YKR030W	gea1-6 membrane-associated high-copy suppressor Multicopy suppressor of gea1-6
YKR031C	phospholipase D
YKR032W	Hypothetical ORF
YKR033C	Hypothetical ORF
YKR034W	GATA family transcriptional repressor
YKR035W-A	class E vacuolar-protein sorting and endocytosis factor
YKR036C	CCR4 transcriptional complex component
YKR037C	spindle pole component
YKL006C-A	v-SNARE
YKL006W	ribosomal protein L14A
YKL006W	ribosomal protein L14A
YKL006W	ribosomal protein L14A
YKL005C	Negative regulator of transcription elongation
YKL004W	involved in phospolipid metabolism
YKL003C	ribosomal protein MRP17
YKL002W	class E vacuolar-protein sorting and endocytosis factor
YKL001C	adenylylsulfate kinase
YKR001C	GTP-binding protein (putative)|dynamin GTPase family member|similar to mammalian Mx proteins
YKR002W	poly(A) polymerase
YKR003W	Oxysterol Binding Protein
YKR004C	ExtraCellular Mutant
YKR005C	Hypothetical ORF
YKR006C	ribosomal protein (YmL13)
YKR007W	Hypothetical ORF
YKR008W	RSC complex member
YKR009C	multifunctional beta-oxidation protein
YKR010C	topoisomerase I interacting factor 2
YKR011C	Hypothetical ORF
YKR012C	Hypothetical ORF
YKR013W	Pathogen Related in Sc, contains homology to the plant PR-1 class of pathogen related proteins. The protein sequence is over 60% identical with the Pry2p & Pry3p over 145 resid. PRY1 is >35% identical (50% similar) to tobacco PR-1c protein.
YKR014C	rab5-like GTPase involved in vacuolar protein sorting and endocytosis
YKR015C	Hypothetical ORF
YKL028W	transcription factor tfIIE large subunit
YKL027W	Hypothetical ORF
YKL026C	Glutathione peroxidase paralogue
YKL025C	Pab1p-dependent poly(A) ribonuclease (PAN) 76 kDa subunit
YKL024C	uridine-monophosphate kinase (uridylate kinase)
YKL023W	Hypothetical ORF
YKL022C	metal-binding nucleic acid-binding protein, interacts with Cdc23p and Cdc27p to catalyze the conjugation of ubiquitin to cyclin B (putative)
YKL021C	essential for cell growth and replication of M dsRNA virus; contains four beta-transducin repeats
YKL020C	Dosage dependent suppressor of Ty-induced promoter mutations. Homolog of Mga2. Spt23p and Mga2p differentially activate and regulate OLE1 transcription.
YKL019W	CAAX farnesyltransferase alpha subunit
YKL018W	compass (complex proteins associated with Set1p) component
YKL017C	DNA helicase A
YKL016C	ATP synthase d subunit
YKL015W	zinc finger transcription factor of the Zn(2)-Cys(6) binuclear cluster domain type
YKL014C	Protein required for cell viability
YKL013C	Arp complex subunit
YKL012W	U1 snRNP protein
YKL011C	cruciform cutting endonuclease
YKL010C	ubiquitin ligase e3
YKL009W	mRna turnover 4
YKL008C	LAG1 longevity gene homolog
YKL007W	capping protein
YKL051W	Suppressor of PI Four Kinase
YKL050C	Hypothetical ORF
YKL049C	similar to histone H3 and to human centromere protein CENP-A
YKL048C	protein kinase
YKL047W	Hypothetical ORF
YKL046C	Defective Cell Wall. N-glycosylated, GPI-anchored membrane protein.
YKL045W	DNA primase p58 polypeptide
YKL044W	Hypothetical ORF
YKL043W	transcription factor (putative)
YKL042W	spindle pole body component
YKL041W	involved in secretion
YKL040C	Nifu-like protein
YKL039W	membrane protein (putative)
YKL038W	transcriptional activator|transcriptional repressor
YKL037W	Hypothetical ORF
YKL036C	Protein required for cell viability
YKL035W	uridinephosphoglucose pyrophosphorylase
YKL034W	RING-domain E3 ubiquitin ligase
YKL033W	Protein required for cell viability
YKL032C	intrastrand crosslink recognition protein
YKL031W	Hypothetical ORF
YKL030W	Hypothetical ORF
YKL029C	malic enzyme
YKL072W	binds Sin3p in two-hybrid assay
YKL071W	Hypothetical ORF
YKL070W	Hypothetical ORF
YKL069W	Hypothetical ORF
YKL068W	nuclear pore complex subunit
YKL067W	nucleoside diphosphate kinase
YKL066W	Hypothetical ORF
YKL065C	yeast endoplasmic reticulum 24 kDa transmembrane protein
YKL064W	Product of gene unknown
YKL063C	Hypothetical ORF
YKL062W	zinc finger protein
YKL061W	Hypothetical ORF
YKL060C	aldolase
YKL059C	Protein required for cell viability
YKL058W	transcription factor IIA subunit|beta
YKL057C	100 kDa protein (predicted molecular weight is 120 kDa) with two leucine zipper motifs, coiled-coil region, and some homology to Nup133p|nuclear pore complex subunit
YKL056C	Hypothetical ORF
YKL055C	3-oxoacyl-[acyl-carrier-protein] reductase
YKL054C	Rad26-interacting protein
YKL053C-A	Mitochondrial Distribution and Morphology
YKL053W	Hypothetical ORF
YKL052C	Associated with Spindles and Kinetochores
YKL093W	Involved in mitochondrial biogenesis
YKL092C	GTPase activating protein (GAP) for Rsr1p/Bud1p
YKL091C	Sec14p homolog
YKL090W	Contains two tandem copies of the CUE domain near the amino terminus; these domains bind ubiquitin independently, but not cooperatively
YKL089W	centromere protein required for normal chromosome segregation and spindle integrity
YKL088W	Protein required for cell viability
YKL087C	cytochrome c1 heme lyase (CC1HL)
YKL086W	Hypothetical ORF
YKL085W	malate dehydrogenase
YKL084W	Hypothetical ORF
YKL082C	Required for normal pre-rRNA Processing
YKL083W	Protein required for cell viability
YKL081W	translation elongation factor EF-1gamma
YKL081W	translation elongation factor EF-1gamma
YKL080W	V1 sector hydrophilic subunit C|vacuolar ATPase V1 domain subunit C (42 kDa)|vacuolar H-ATPase
YKL079W	kinesin heavy chain homolog
YKL078W	Required for 18S ribosomal RNA synthesis
YKL077W	Hypothetical ORF
YKL076C	Platinum Sensitivity
YKL076C	Platinum Sensitivity
YKL075C	Hypothetical ORF
YKL074C	Involved in early pre-mRNA splicing
YKL073W	Hsp70 family
YKL115C	Hypothetical ORF
YKL114C	major apurinic/apyrimidinic endonuclease/3'-repair diesterase
YKL113C	42 kDa 5' to 3' exonuclease required for Okazaki fragment processing
YKL112W	ARS1 binding protein|transcriptional activator
YKL111C	Protein required for cell viability
YKL110C	Elongator associated protein
YKL109W	transcriptional activator protein of CYC1 (component of HAP2/HAP3 heteromer)
YKL108W	Synthetically lethal with dpb11-1; required for DNA replication
YKL107W	Hypothetical ORF
YKL106W	aspartate aminotransferase
YKL105C	Hypothetical ORF
YKL104C	glucoseamine-6-phosphate synthase|glutamine_fructose-6-phosphate amidotransferase
YKL103C	vacuolar aminopeptidase ysc1
YKL102C	Hypothetical ORF
YKL101W	serine-threonine kinase|similar to S. pombe cdr1/nim1|kinase domain similar to GIN4 and KCC4
YKL100C	Hypothetical ORF
YKL099C	U3 snoRNP protein
YKL098W	Hypothetical ORF
YKL097C	Hypothetical ORF
YKL097W-A
YKL096W	cell wall mannoprotein
YKL095W	Product of gene unknown
YKL094W	Product of gene unknown
YKL136W	Hypothetical ORF
YKL135C	beta-adaptin|clathrin associated protein complex large subunit
YKL134C	intermediate peptidase|possesses octapeptidyl amino-peptidase activity
YKL133C	Hypothetical ORF
YKL132C	probable folyl-polyglutamate synthetase
YKL131W	Hypothetical ORF
YKL130C	Required for mother cell-specific HO expression
YKL129C	myosin I
YKL128C	phosphomutase homolog
YKL127W	phosphoglucomutase minor isoform
YKL126W	76.5 kDa serine/threonine protein kinase|similarity to protein kinase C, is 90% identical to Ypk2p
YKL125W	DNA independent RNA polymerase I transcription factor
YKL124W	Suppressor of SHR3; confers leflunomide resistance when overexpressed
YKL124W	Suppressor of SHR3; confers leflunomide resistance when overexpressed
YKL123W	Hypothetical ORF
YKL122C	signal recognition particle component
YKL121W	Hypothetical ORF
YKL120W	oxaloacetate transport protein
YKL119C	25.2 kDa protein involved in assembly of vacuolar H(+) ATPase
YKL118W	Involved in meiotic nuclear division.
YKL117W	HSP90 associated co-chaperone
YKL116C	protein kinase
YKL159C	calcineurin inhibitor
YKL158W
YKL157W	aminopeptidase yscII
YKL156W	ribosomal protein S27A (rp61) (YS20)
YKL155C	mitochondrial ribosome small subunit component
YKL154W	Signal recognition particle receptor beta subunit
YKL153W	Protein required for cell viability
YKL152C	phosphoglycerate mutase
YKL151C	Hypothetical ORF
YKL150W	NADH-cytochrome b5 reductase
YKL149C	RNA lariat debranching enzyme
YKL148C	succinate dehydrogenase flavoprotein subunit
YKL147C	Hypothetical ORF
YKL146W	Gln (Asn), Ile (Leu), Tyr transporter
YKL145W	26S protease subunit component (putative)|ATPase
YKL144C	RNA polymerase III subunit
YKL143W	Protein required for viability at low temperature
YKL142W	ribosomal protein
YKL141W	succinate dehydrogenase cytochrome b
YKL140W	cholesterol esterase|triglyceride lipase
YKL139W	kinase subunit of RNA polymerase II carboxy-terminal domain kinase I
YKL138C	ribosomal protein (YmL31)
YKL137W	Hypothetical ORF
YKL181W	ribose-phosphate pyrophosphokinase
YKL180W	ribosomal protein L17A (L20A) (YL17)
YKL180W	ribosomal protein L17A (L20A) (YL17)
YKL179C	CASP Of Yeast
YKL178C	a-factor receptor
YKL177W	Hypothetical ORF
YKL176C	required for amino acid permease transport from the Golgi to the cell surface. involved in regulated secretion/recycling of nitrogen regulated permeases.
YKL175W
YKL174C	Hypothetical ORF
YKL173W	U5 snRNP-specific protein related to EF-2
YKL172W	nucleolar protein
YKL171W	Hypothetical ORF
YKL170W	ribosomal protein L14
YKL169C	Hypothetical ORF
YKL168C	Serine/threonine protein kinase of unknown function
YKL167C	16 kDa mitochondrial ribosomal large subunit protein
YKL166C	cAMP-dependent protein kinase catalytic subunit
YKL165C	Required for GPI anchor synthesis
YKL164C	contains tandem internal repeats
YKL163W	contains tandem internal repeats
YKL162C	Hypothetical ORF
YKL161C	Mpk1-like protein kinase; associates with Rlm1p
YKL160W
YKL206C	Hypothetical ORF
YKL205W	Nuclear pore protein involved in pre-tRNA splicing
YKL204W	functionally analogous to mammalian 4E-BPsfunctional and limited sequence similarity to CAF20
YKL203C	putative protein/phosphatidylinositol kinase involved in signaling activation of translation initiation, distribution of the actin cytoskeleton, and meiosis
YKL202W	Hypothetical ORF
YKL197C	AAA ATPase
YKL196C	v-SNARE
YKL195W	Protein required for cell viability
YKL194C	mitochondrial threonine-tRNA synthetase
YKL193C	Glc7p regulatory subunit
YKL192C	acyl carrier protein
YKL191W	Diptheria toxin resistance protein, required for diphthamide biosynthesis
YKL190W	calcineurin regulatory B subunit|type 2B protein phosphatase
YKL190W	calcineurin regulatory B subunit|type 2B protein phosphatase
YKL189W	Cbk1p and Hym1p regulate two distinct cell morphogenesis pathways: an ACE2-indep. pathway req'd for efficient apical growth and mating projection formation, and an ACE2-dep. pathway req'd for efficient cell separation following cytokinesis.
YKL188C	ABC transporter 2
YKL187C	Hypothetical ORF
YKL186C	mRNA transport regulator
YKL185W	Zinc-finger inhibitor of HO transcription which is asymmetrically localized to the daughter cell nucleus
YKL184W	ornithine decarboxylase
YKL183W	LOw Temperature responsive
YKL182W	acetyl transferase|dehydratase|enoyl reductase|malonyl/palmityl transferase|pentafunctional enzyme
YKL224C	Hypothetical ORF
YKL222C	Hypothetical ORF
YKL221W	monocarboxylate permease homologue
YKL220C	ferric reductase
YKL219W	Protein with similarity to subtelomerically-encoded proteins such as Cos5p, Ybr302p, Cos3p, Cos1p, Cos4p, Cos8p, Cos6p, Cos9p
YKL218C	Pyridoxal-5'phosphate-dependent enzyme homologous to mouse glial serine racemase
YKL217W	carboxylic acid transporter protein homolog
YKL216W	dihydroorotate dehydrogenase
YKL215C	Hypothetical ORF
YKL214C	Yeast RNA Annealing protein
YKL213C	regulatory component of the proteasome pathway
YKL212W	phosphoinositide phosphatase
YKL211C	anthranilate synthase component II|indole-3-phosphate
YKL210W	ubiquitin activating enzyme e1
YKL209C	ABC transporter|glycoprotein
YKL208W	Subunit of complex involved in processing of the 3' end of cytochrome b pre-mRNA
YKL207W	Hypothetical ORF
YJR149W	Hypothetical ORF
YJR150C	cell wall mannoprotein|induced during anaerobic growth
YJR151C	cell wall mannoprotein
YJR152W	allantoate permease
YJR153W	endo-polygalacturonase
YJR154W	Hypothetical ORF
YJR155W	aryl-alcohol dehydrogenase (putative)
YJR156C	thiamine biosynthetic enzyme
YJR157W	Hypothetical ORF
YJR158W	hexose permease
YJR159W	sorbitol dehydrogenase, sorbitol-induced
YJR160C	alpha-glucoside permease
YJL136w-a	Identified by SAGE
YJL136w-a	Identified by SAGE
YJR025c-a
YJR135w-a	mitochondrial protein import machinery subunit
YJR092W	co-assembles with Bud3p at bud sites
YJR127C	Product of gene unknown
YJR128W	Hypothetical ORF
YJR129C	Hypothetical ORF
YJR130C	cystathionine gamma-synthase
YJR131W	alpha-mannosidase
YJR132W	Upf1p interacting protein|importin beta homolog Kap119p
YJR133W	xanthine phosphoribosyl transferase
YJR134C	involved in carbohydrate metabolism
YJR135C	Required for maintenance of chromosomes and minichromosomes
YJR136C	Hypothetical ORF
YJR137C	sulfite reductase (putative)
YJR138W	Product of gene unknown
YJR139C	L-homoserine:NADP oxidoreductase|homoserine dehydrogenase
YJR140C	Involved in cell-cycle regulation of histone transcription
YJR141W	Protein required for cell viability
YJR142W	Hypothetical ORF
YJR143C	dolichyl phosphate-D-mannose:protein O-D-mannosyltransferase
YJR144W	mitochondrial nucleoid protein
YJR145C	ribosomal protein S4A (YS6) (rp5) (S7A)
YJR146W	Hypothetical ORF
YJR147W	heat shock transcription factor homolog
YJR148W	branched-chain amino acid transaminase
YJR104C	Cu, Zn superoxide dismutase
YJR105W	adenosine kinase
YJR106W	ExtraCellular Mutant
YJR107W	Hypothetical ORF
YJR108W	aberrant microtubules
YJR109C	carbamyl phosphate synthetase
YJR110W	Gene product shows sequence similarity to conserved myotubularin dual specificity phosphatase [PTP/DSP] gene family [Laporte et al. [1998] Hum Mol Gen 7:1703]
YJR111C	Hypothetical ORF
YJR112W	Involved in nuclear function
YJR113C	mitochondrial ribosome small subunit component
YJR114W	Hypothetical ORF
YJR115W	Hypothetical ORF
YJR116W	Hypothetical ORF
YJR117W	zinc metallo-protease
YJR118C	Product of gene unknown
YJR119C	Hypothetical ORF
YJR120W	Hypothetical ORF
YJR121W	F(1)F(0)-ATPase complex beta subunit
YJR122W	CCR4 transcriptional complex component
YJR123W	ribosomal protein S5 (S2) (rp14) (YS8)
YJR124C	Hypothetical ORF
YJR125C	epsin N-terminal homology-containing protein
YJR126C
YJR079W	Hypothetical ORF
YJR082C	Stable subunit of the NuA4 complex
YJR083C	Hypothetical ORF
YJR084W	COP9 signalosome (CSN) subunit
YJR085C	Hypothetical ORF
YJR086W	G protein gamma subunit|coupled to mating factor receptor
YJR087W	Hypothetical ORF
YJR088C	Hypothetical ORF
YJR089W	baculoviral IAP repeat-containing protein
YJR090C	F box protein with several leucine rich repeats
YJR091C	benomyl dependent tubulin mutant
YJR093C	polyadenylation factor I (PF I)
YJR094C	Transcriptional activator of meiotic gene expression.
YJR094W-A	ribosomal protein L43B
YJR095W	succinate-fumarate transport protein
YJR096W	Protein with similarity to aldo-keto reductases
YJR097W	Hypothetical ORF
YJR098C	Hypothetical ORF
YJR099W	ubiquitin hydrolase
YJR100C	Hypothetical ORF
YJR101W	mitochondrial ribosome small subunit component
YJR102C	vacuolar protein sorting (putative)
YJR103W	CTP synthase
YJR059W	Putative serine/threonine protein kinase that enhances spermine uptake
YJR060W	basic helix-loop-helix protein
YJR061W	Hypothetical ORF
YJR062C	52 kDa amidase specific for N-terminal asparagine and glutamine
YJR063W	RNA polymerase I A12.2 subunit
YJR064W	chaperonin subunit epsilon subunit
YJR065C	actin-related gene
YJR066W	phosphatidylinositol kinase homolog
YJR067C	Essential protein of unknown function
YJR068W	replication factor C subunit 2|similar to human RFC 37 kDa subunit
YJR069C	Product of gene unknown
YJR070C	Hypothetical ORF
YJR071W	Hypothetical ORF
YJR072C	Protein required for cell viability
YJR073C	unsaturated phospholipid N-methyltransferase
YJR074W	nuclear protein that interacts with GTP-Gsp1p
YJR075W	mannosyltransferase (putative)
YJR076C	10 nm filament component of mother-bud neck
YJR077C	Product of gene unknown
YJR078W	Tryptophan 2,3-dioxygenase
YJR079W	Hypothetical ORF
YJR080C	Hypothetical ORF
YJR036C	ubiquitin ligase (E3)
YJR037W	Hypothetical ORF
YJR038C	Hypothetical ORF
YJR039W	Hypothetical ORF
YJR040W	transport protein involved in intracellular iron metabolism (putative)
YJR041C	Protein required for cell viability
YJR042W	nuclear pore complex subunit
YJR043C	55 kDa|DNA polymerase delta subunit
YJR044C	Involved in Golgi to vacuolar targeting
YJR045C	mitochondrial matrix protein involved in protein import|Endo.SceI endonuclease subunit
YJR046W	Essential protein.
YJR047C	translation initiation factor eIF-5A, anaerobically expressed form
YJR048W	iso-1-cytochrome c
YJR049C	associated with ferric reductase
YJR050W	Interacts with Syf1p, Prp39p and Ypl213wp.
YJR051W	osmotic growth protein
YJR052W	nucleotide excision NEF4 component
YJR053W	Byr four alike
YJR054W	Hypothetical ORF
YJR055W	Protein required for growth at high temperature
YJR056C	Hypothetical ORF
YJR057W	thymidylate kinase
YJR058C	clathrin associated protein complex small subunit
YJR011C	Hypothetical ORF
YJR012C	Protein required for cell viability
YJR013W	Protein required for cell viability
YJR014W	Hypothetical ORF
YJR015W	Hypothetical ORF
YJR016C	dihydroxyacid dehydratase
YJR017C	peptidyl-prolyl cis-trans isomerase (PPIase)
YJR018W	Hypothetical ORF
YJR019C	acyl-CoA thioesterase
YJR020W	Hypothetical ORF
YJR021C	ds break formation complex subunit
YJR021C	ds break formation complex subunit
YJR022W	snRNP protein
YJR023C	Protein required for cell viability
YJR024C	Hypothetical ORF
YJR025C	3-hydroxyanthranilic acid dioxygenase
YJR030C	Hypothetical ORF
YJR031C	GDP/GTP exchange factor
YJR032W	cyclophilin 40|peptidyl-prolyl cis-trans isomerase (PPIase)
YJR033C	Regulator of (H+)-ATPase in vacuolar membrane
YJR034W	Required for assembly of active cytochrome c oxidase
YJR035W	DNA dependent ATPase|human Cockayne syndrome B gene ERCC6 homolog
YJL011C	Specific subunit of Pol III which participates together with C34 in the recruitment of Pol III by the preinitiation complex.
YJL010C	Protein required for cell viability
YJL009W	Protein required for cell viability
YJL008C	chaperonin containing T-complex subunit eight component
YJL007C	Hypothetical ORF
YJL006C	RNA polymerase II C-terminal domain kinase beta subunit, similar to cyclin
YJL005W	adenylate cyclase
YJL004C	Multicopy suppressor of ypt6 null mutation
YJL003W	Required for assembly of cytochrome oxidase
YJL002C	64 kDa, alpha subunit of oligosaccharyltransferase complex; homologous to mammalian ribophorin I
YJL001W	20S proteasome subunit
YJL001W	20S proteasome subunit
YJL001W	20S proteasome subunit
YJR001W	Gln (Asn), Ile (Leu), Tyr transporter
YJR002W	U3 snoRNP protein
YJR003C	Hypothetical ORF
YJR004C	alpha-agglutinin
YJR005W	beta-adaptin|clathrin associated protein complex large subunit
YJR006W	DNA polymerase delta 55 kDa subunit
YJR007W	Translation initiation factor eIF-2 alpha subunit
YJR008W	Hypothetical ORF
YJR009C	glyceraldehyde 3-phosphate dehydrogenase
YJR010W	ATP sulfurylase
YJR010C-A	Homolog of the SPC12 subunit of mammalian signal peptidase complex. Protein is important for efficient signal peptidase activity.
YJL033W	RNA helicase (putative)
YJL032W	Protein required for cell viability
YJL031C	geranylgeranyltransferase type II alpha subunit (PGGTase-II, alpha subunit)
YJL030W	spindle checkpoint complex subunit
YJL029C	hydrophilic protein that is peripherally associated with the late Golgi and forms a stable complex with Vps52p and Vps54p
YJL028W	Hypothetical ORF
YJL027C	Hypothetical ORF
YJL026W	ribonucleotide reductase subunit|ribonucleotide reductase, small (R2) subunit
YJL025W	yeast Pol I core factor (CF) also composed of Rrn11p, Rrn6p and TATA-binding protein
YJL024C	sigma3-like subunit of the yeast AP-3 complex which functions in transport of alkaline phosphatase to the vacuole via the alternate pathway, suppressor of loss of casein kinase 1 function
YJL023C	Nuclear gene encoding mitochondrial protein
YJL022W	Hypothetical ORF
YJL021C
YJL020C	shows synthetic fitness defect with bni1 mutants and associates with the Bee1p-Vrp1p-Myo3/5p complex
YJL019W	nuclear envelope protein|Spindle pole body duplication
YJL019W	nuclear envelope protein|Spindle pole body duplication
YJL018W
YJL017W	Hypothetical ORF
YJL016W	Hypothetical ORF
YJL015C	Protein required for cell viability
YJL014W	gamma chaperonin subunit
YJL013C	spindle checkpoint complex subunit
YJL012C	polyphosphate synthetase (putative)
YJL055W	Hypothetical ORF
YJL054W	translocase for the insertion of proteins into the mitochondrial inner membrane
YJL053W	vacuolar protein similar to mouse gene H58
YJL052W	glyceraldehyde-3-phosphate dehydrogenase 1
YJL052W	glyceraldehyde-3-phosphate dehydrogenase 1
YJL051W	Hypothetical ORF
YJL050W	RNA helicase
YJL049W	Hypothetical ORF
YJL048C	Hypothetical ORF
YJL047C	Cullin family member; subunit of a complex containing ubiquitin ligase activity; binds HRT1 and is modified by the ubiquitin like protein, RUB1; Regulator of Ty1 Transposition
YJL046W	Hypothetical ORF
YJL045W	Similar to SDH1
YJL044C	GTPase activating protein (GAP) for Ypt6
YJL043W	Hypothetical ORF
YJL042W	microtubule-associated protein (MAP) (putative)
YJL041W	nuclear pore complex subunit
YJL039C	nuclear pore complex subunit
YJL038C	Hypothetical ORF
YJL037W	Hypothetical ORF
YJL036W	Sorting NeXin
YJL035C	tRNA-specific adenosine deaminase subunit
YJL034W	HSP70 family|mammalian BiP (GPR78) homolog
YJL078C	Pathogen Related in Sc, contains homology to the plant PR-1 class of pathogen related proteins. The protein sequence is over 60% identical with the Pry2p & Pry3p over 145 resid. PRY1 is >35% identical (50% similar) to tobacco PR-1c protein.
YJL077C	Increased Copper Sensitivity
YJL076W	Nucleolar protein involved in exit from mitosis
YJL075C
YJL074C	SMC chromosomal ATPase family member
YJL073W	DnaJ-like protein of the endoplasmic reticulum membrane
YJL072C	a subunit of the GINS complex required for chromosomal DNA replication
YJL071W	acetylglutamate synthase
YJL070C	Hypothetical ORF
YJL069C	U3 snoRNP protein|U3 snoRNA associated protein
YJL068C	Hypothetical ORF
YJL067W	Hypothetical ORF
YJL066C	mitochondrial membrane protein
YJL065C	Hypothetical ORF
YJL064W	Hypothetical ORF
YJL063C	ribosomal protein (YmL8) (E. coli L17)
YJL062W	major facilitator superfamily (putative)|membrane protein (putative)
YJL061W	82 kDa protein, with putative coiled-coil domain, has carboxy-terminal domain, containing heptad repeats, that binds Nsp1p|nuclear pore complex subunit|nucleoporin
YJL060W	Arylformamidase
YJL059W	Homolog of human CLN3. vacuolar/lysosomal membrane protein.
YJL058C	61 kDa BInding protein of Tor2p
YJL057C	probable serine/threonine kinase
YJL056C	metalloregulatory protein involved in zinc-responsive transcriptional regulation
YJL100W	LAs17 Binding protein
YJL099W	Involved in chitin biosynthesis and/or its regulation
YJL098W	SIT4 associated protein, MW of 185 kDa
YJL097W	Protein required for cell viability
YJL096W	ribosomal protein large subunit
YJL095W	MEKK
YJL094C	putative K+/H+ antiporter
YJL093C	outward-rectifier potassium channel
YJL092W	DNA helicase
YJL091C	GPI-anchored wall protein transfer 1
YJL090C	DNA polymerase II complex
YJL089W	Possibly involved in Snf1p regulated transcriptional activation
YJL088W	ornithine carbamoyltransferase
YJL087C	tRNA ligase
YJL086C	Protein required for cell viability
YJL085W	exocyst complex 70 kDa component
YJL084C	Hypothetical ORF
YJL083W	Hypothetical ORF
YJL082W	Similar to Ykr018p
YJL081C	54.8 kDa protein|actin related protein
YJL080C	May be required during cell division for faithful partitioning of the ER-nuclear envelope membranes, involved in control of mitotic chromsome transmission
YJL079C	Pathogen Related in Sc, contains homology to the plant PR-1 class of pathogen related proteins. The protein sequence is over 60% identical with the Pry2p & Pry3p over 145 resid. PRY1 is >35% identical (50% similar) to tobacco PR-1c protein.
YJL125C	subunit of tRNA(1-methyladenosine) methyltransferase, along with Gcd10p
YJL124C	Like Sm protein; the finding that Lsm1 contains the Sm consensus motifs and most closely resembles Sm-B has been controversial (Fromont-Racine et al, 1997 Nature Genetics 16:277-282, and Bertrand Seraphin, personal communication).
YJL123C	Hypothetical ORF
YJL122W	Hypothetical ORF
YJL121C	D-ribulose-5-Phosphate 3-epimerase
YJL120W	Hypothetical ORF
YJL119C	Hypothetical ORF
YJL118W	Hypothetical ORF
YJL117W	inorganic phosphate transporter (putative)
YJL116C	With NCA2, regulates proper expression of subunits 6 (Atp6p) and 8 (Atp8p ) of the Fo-F1 ATP synthase
YJL115W	anti-silencing protein that causes depression of silent loci when overexpressed
YJL112W	WD repeat protein that regulates steps in the Dnm1p-dependent process of mitochondrial fission.
YJL111W	chaperonin containing T-complex subunit seven component
YJL110C	GATA zinc finger protein 3 homologous to Dal80 in structure and function
YJL109C	U3 snoRNP protein
YJL108C	pheromone-regulated membrane protein
YJL107C	Hypothetical ORF
YJL106W	Positive regulator of meiosis, dispensable for mitosis, stimulates early, middle and late gene expression and negatively regulates IME1
YJL105W
YJL104W	mitochondrial protein of unknown function
YJL103C	Hypothetical ORF
YJL102W	mitochondrial elongation factor G-like protein
YJL101C	gamma-glutamylcysteine synthetase
YJL146W	IME2-Dependent Signalling
YJL145W	Sec14p homolog
YJL144W	Hypothetical ORF
YJL143W	16.5 kDa inner membrane protein required for import of mitochondrial precursor proteins
YJL142C	Hypothetical ORF
YJL142C	Hypothetical ORF
YJL141C	Serine-threonine protein kinase
YJL140W	RNA polymerase II fourth largest subunit
YJL139C	mannosyltransferase
YJL138C	translation initiation factor eIF4A subunit
YJL137C	glycogen synthesis initiator
YJL136C	ribosomal protein S21B (S26B) (YS25)
YJL136C	ribosomal protein S21B (S26B) (YS25)
YJL135W	Hypothetical ORF
YJL134W	dihydrosphingosine-1-phosphate phophatase
YJL133W	carrier protein
YJL132W	Hypothetical ORF
YJL131C	Hypothetical ORF
YJL130C	aspartate transcarbamylase|carbamoyl phosphate synthetase|glutamine amidotransferase
YJL129C	180 kDa high affinity potassium transporter
YJL128C	MAP kinase kinase (MEK)|may act as a scaffolding protein for Sho1p, Ste11p, and Hog1p
YJL127C	transcriptional regulator
YJL126W	Nit protein, nitrilase superfamily member
YJL168C	contains SET domain
YJL167W	farnesyl diphosphate synthetase (FPP synthetase)
YJL166W	ubiquinol cytochrome C reductase subunit 8 (11 kDa)
YJL165C	Protein kinase homolog, mutant is salt and pH sensitive
YJL164C	cAMP-dependent protein kinase catalytic subunit (putative)
YJL163C	Hypothetical ORF
YJL162C	Hypothetical ORF
YJL161W	Hypothetical ORF
YJL160C	Hypothetical ORF
YJL159W	heat shock protein|secretory glycoprotein
YJL158C	similar to Hsp150p and Pir1p, Pir2p, and Pir3p
YJL157C	Cdc28p kinase inhibitor
YJL156C	Product of gene unknown
YJL155C	fructose-2,6-bisphosphatase
YJL154C	retromer complex component
YJL153C	L-myo-inositol-1-phosphate synthase
YJL152W	Hypothetical ORF
YJL151C	Homology to PMP3/SNA1 (Sensitivity to Na+)
YJL150W	Hypothetical ORF
YJL149W	Hypothetical ORF; has similarity to F-box proteins
YJL148W	RNA polymerase I subunit, not shared (A34.5)
YJL147C	Hypothetical ORF
YJL188C
YJL187C	tyrosine kinase
YJL186W	golgi alpha-1,2-mannosyltransferase (putative)
YJL185C	Hypothetical ORF
YJL184W	Hypothetical ORF
YJL183W	mannosyltransferase complex component
YJL182C	Hypothetical ORF
YJL181W	Hypothetical ORF
YJL180C	essential for assembly of a functional F1-ATPase; binds the alpha subunit of F1-ATPase.
YJL179W	bovine prefoldin subunit 1 homolog (putative)
YJL178C	type II transmembrane protein
YJL177W	ribosomal protein L17B (L20B) (YL17)
YJL177W	ribosomal protein L17B (L20B) (YL17)
YJL177W	ribosomal protein L17B (L20B) (YL17)
YJL177W	ribosomal protein L17B (L20B) (YL17)
YJL176C	transcription factor
YJL175W	Hypothetical ORF
YJL174W	cell wall beta-glucan assembly
YJL173C	replication factor-A subunit 3
YJL172W	carboxypeptidase yscS
YJL171C	Hypothetical ORF
YJL170C	an a-specific gene that is induced to a higher expression level by alpha factor
YJL169W	Hypothetical ORF
YJL211C	Hypothetical ORF
YJL210W	CH3HC4 zinc-binding integral peroxisomal membrane protein
YJL209W	Protein required for COB mRNA stability or 5' processing. required for translation of COB RNAs.
YJL208C	nuclease
YJL207C	Hypothetical ORF
YJL206C	Hypothetical ORF
YJL206C-A
YJL204C	ReCYcling 1
YJL203W	RNA splicing factor
YJL202C	Protein required for cell viability
YJL201W	ExtraCellular Mutant
YJL200C	Hypothetical ORF
YJL199C	Hypothetical ORF
YJL198W	Low-affinity phosphate transporter
YJL197W	ubiquitin carboxyl-terminal hydrolase
YJL196C	elongase
YJL195C	Protein required for cell viability
YJL194W	pre-initiation complex component
YJL193W	Hypothetical ORF
YJL192C	suppressor of pma1-7
YJL191W	ribosomal protein S14B (rp59B)
YJL190C	ribosomal protein S22A (S24A) (rp50) (YS22)
YJL189W	ribosomal protein L39 (L46) (YL40)
YJL225C	Hypothetical ORF
YJL225C	Hypothetical ORF
YJL223C	member of the seripauperin protein/gene family (see Gene_class PAU)
YJL222W	potential membrane glycoprotein|strong similarity to Vth1 and Pep1
YJL221C	similar to maltase (alpha-D-glucosidase)
YJL220W	Hypothetical ORF
YJL219W	hexose permease
YJL218W	Hypothetical ORF
YJL217W	Hypothetical ORF
YJL216C	Hypothetical ORF
YJL215C	Hypothetical ORF
YJL214W	hexose permease
YJL213W	Hypothetical ORF
YJL212C	peptide transporter|glutathione transporter
YAR070C	Hypothetical ORF
YAR071W	acid phosphatase
YAR073W	IMP dehydrogenase homolog
YAR075W	Hypothetical ORF
YAL069W	Hypothetical ORF
YAL069W	Hypothetical ORF
YAL037c-a	Identified by SAGE
YAR040c
YAR020C	similar to Pau3, member of Pau1 family
YAR023C	Hypothetical ORF
YAR027W	Ulp1 Interacting Protein 3
YAR028W	Hypothetical ORF
YAR029W	Hypothetical ORF
YAR030C	Hypothetical ORF
YAR031W	pheromone-regulated membrane protein
YAR031W	pheromone-regulated membrane protein
YAR033W	Multicopy suppressor of Sec Twenty one
YAR033W	Multicopy suppressor of Sec Twenty one
YAR035W	carnitine acetyltransferase
YAR042W	Similar to mammalian oxysterol-binding protein
YAR044W	May be involved in ergosterol synthesis
YAR047C	Hypothetical ORF
YAR050W	FLO5- and FLO8-determined flocculation are considerably less sensitive to mannose than FLO1-determined flocculation.
YAR053W	Hypothetical ORF
YAR060C	Hypothetical ORF
YAR061W	Hypothetical ORF
YAR062W	Hypothetical ORF
YAR064W	Hypothetical ORF
YAR066W	Hypothetical ORF
YAR068W	putative membrane protein
YAR069C	Hypothetical ORF
YAL011W	Hypothetical ORF
YAL010C	mitochondrial outer membrane protein
YAL009W	dispensable for mitosis, but required for a normal mutation rate, required for premeiotic DNA synthesis, recombination, meiosis I, meiosis II, glycogen degradation and spores
YAL008W	Product of gene unknown
YAL007C	p24 protein involved in membrane trafficking
YAL005C	heat shock protein of HSP70 family
YAL005C	heat shock protein of HSP70 family
YAL005C	heat shock protein of HSP70 family
YAL004W	Hypothetical ORF
YAL003W	translation elongation factor EF-1beta
YAL003W	translation elongation factor EF-1beta
YAL002W	membrane-associated hydrophilic protein which contains a C-terminal cysteine-rich region that conforms to the H2 variant of the RING finger Zn2+ binding motif
YAL001C	138 kDa|transcription factor tau (TFIIIC) subunit
YAL001C	138 kDa|transcription factor tau (TFIIIC) subunit
YAR002W	nuclear pore complex subunit
YAR002C-A	p24 protein involved in membrane trafficking
YAR003W	compass (complex proteins associated with Set1p) component
YAR007C	heterotrimeric RPA (RF-A) single-stranded DNA binding protein 69 kDa subunit|RF-A
YAR008W	tetrameric tRNA splicing endonuclease 34 kDa subunit
YAR014C
YAR015W	phosphoribosyl amino imidazolesuccinocarbozamide synthetase
YAR018C	protein kinase
YAR019C	protein kinase domain
YAL033W	RNase MRP subunit (putative)|RNase P integral subunit
YAL032C	pre-mRNA splicing factor
YAL031C	Function unknown now
YAL030W	Snc2p homolog|synaptobrevin homolog
YAL030W	Snc2p homolog|synaptobrevin homolog
YAL029C	myosin V heavy chain
YAL028W	Unknown
YAL027W	Hypothetical ORF
YAL026C	P-type ATPase, potential aminophospholipid translocase
YAL025C	nuclear protein (putative)
YAL024C	Gdp/GTP exchange factor required for growth at low temperatures
YAL023C	dolichyl phosphate-D-mannose:protein O-D-mannosyltransferase
YAL022C	predicted membrane protein
YAL021C	95 kDa containing leucine rich tandem repeats
YAL020C	Protein with similarity to human RCC1 protein
YAL019W	Shows homology to SNF2 transcriptional regulator
YAL018C	Hypothetical ORF
YAL017W	contains serine/threonine protein kinase domain and shows homology with the SNF1 serine/threonine protein kinase
YAL016W	protein phosphatase 2A regulatory subunit A
YAL015C	DNA glycosylase
YAL014C	syntaxin family
YAL013W	Regulator of phospholipid metabolism
YAL012W	cystathionine gamma-lyase
YAL054C	acetyl CoA synthetase
YAL053W	Hypothetical ORF
YAL051W	transcription factor
YAL049C	Hypothetical ORF
YAL048C
YAL047C	Spc72p interacts with Stu2p in the two-hybrid assay; Spc72p localizes to the spindle pole bodies. Molecular weight is 72 kD
YAL046C	Hypothetical ORF
YAL045C	Hypothetical ORF
YAL044C	glycine cleavage system H-protein subunit
YAL043C	cleavage factor II (CF II) component|polyadenylation factor I (PF I)
YAL043C-A
YAL042W	ER-Golgi transport vesicle protein
YAL041W	guanine nucleotide exchange factor (a.k.a. GDP-release factor) for cdc42
YAL040C	G1 cyclin
YAL039C	cytochrome c heme lyase (CCHL)
YAL038W	pyruvate kinase
YAL037W	Hypothetical ORF
YAL036C	Function Unknown Now; similar to Xenopus GTP-binding protein DRG
YAL035W	97 kDa protein
YAL035C-A
YAL034W-A	Mis TWelve like (a Schizosaccharomyces pombe kinetochore protein)
YAL034C	Function unknown now
YAL067C	permease (putative)
YAL066W	Hypothetical ORF
YAL065C	Hypothetical ORF
YAL064W-B	Hypothetical ORF
YAL064C-A	Hypothetical ORF
YAL064W	Hypothetical ORF
YAL063C	similar to FLO1
YAL062W	NADP-linked glutamate dehydrogenase
YAL061W	putative polyol dehydrogenase
YAL060W	(2R,3R)-2,3-butanediol dehydrogenase
YAL059W	putative transmembrane domain protein involved in cell wall biogenesis
YAL058W	calnexin and calreticulin homolog
YAL058C-A
YAL056W	Gpa2 interacting partner; Homolog of GPB1 Gpb2 binds in the two hybrid system with Gpa2 and plays an inhibitory signaling role attributable to interactions with Gpa2 and an unknown target in the PKA pathway.
YAL055W	Product of gene unknown
YILCDELTA1
YILWTY3-1
YILCDELTA2
YILCDELTA3
YILCDELTA3
YILWSIGMA3
YILWDELTA4
YILCDELTA5
YIRCDELTA6
YCR096C	Silenced copy of A2, which encodes a protein of unknown function.
YHRCSIGMA2
YHRWTAU3
YHRCDELTA8
YHRCDELTA8
YHRCTAU4
YHRWDELTA9
YHRWDELTA9
YHRWDELTA9
YHRCDELTA10
YHRCDELTA11
YHRCDELTA11
YHRCDELTA11
YHRCDELTA12
YHRCDELTA12
YHRWDELTA13
YHRWDELTA13
YHRCSIGMA3
YHRCDELTA14
YHRCTY1-1
YHRCDELTA16
YHR217C	Hypothetical ORF
YIL177C	Hypothetical ORF
YIL177C	Hypothetical ORF
YIL175W	Hypothetical ORF
YHL050C	Hypothetical ORF
YHL048W	Protein with similarity to subtelomerically-encoded proteins such as Cos5p, Ybr302p, Cos3p, Cos1p, Cos4p, Cos8p, Cos6p, Cos9p
YHL048W	Protein with similarity to subtelomerically-encoded proteins such as Cos5p, Ybr302p, Cos3p, Cos1p, Cos4p, Cos8p, Cos6p, Cos9p
YHL048W	Protein with similarity to subtelomerically-encoded proteins such as Cos5p, Ybr302p, Cos3p, Cos1p, Cos4p, Cos8p, Cos6p, Cos9p
YHLCOMEGA1
YHLCOMEGA1
YHL045W	Hypothetical ORF
YHLCSIGMA1
YHLWTAU1
YHLCDELTA1
YHLWDELTA2
YHLWDELTA2
YHLWDELTA2
YHRCDELTA3
YHRCDELTA4
YHRCDELTA5
YHRCDELTA6
YHRCDELTA6
YHRWDELTA7
YGRWDELTA22
YGRWDELTA23
YGRWDELTA24
YGRCDELTA25
YGRWDELTA26
YGRWTY2-2
YGRWDELTA28
YGRCTY1-3
YGRCDELTA30
YGRWSIGMA7
YGRWDELTA31
YGRCTAU3
YGRWDELTA32
YGR295C	Protein with strong similarity to other subtelomerically-encoded proteins such as Cos5p, Ybr302p, Cos3p, Cos1p, Cos4p, Cos8p, Cos6p, Cos9p
YGRCDELTA15
YGRCTY1-2
YGRCTY1-2
YGRCDELTA16
YGRCDELTA17
YGRCTY2-1
YGRWDELTA19
YGRWDELTA19
YGRWTY3-1
YGRWTY3-1
YGRWTY3-1
YGRCDELTA20
YGRWDELTA21
YGRWSIGMA6
YGLWDELTA4
YGLCDELTA5
YGLCSIGMA1
YGLCTAU3
YGLWDELTA6
YGLWDELTA6
YGLWSIGMA2
YGLWDELTA7
YGLWDELTA8
YGLWDELTA9
YGLCSIGMA3
YGLCSIGMA3
YGLWDELTA10
YGRCDELTA12
YGRCDELTA12
YGRWTY1-1
YFLWTY2-1
YFLWDELTA4
YFLWDELTA5
YFLWTAU1
YFLCDELTA6
YFRWDELTA7
YFRWDELTA7
YFRCDELTA8
YFRCDELTA9
YFRWDELTA10
YGLWOMEGA1
YGLWOMEGA1
YGL260W	Hypothetical ORF
YGLWTAU1
YGLCDELTA1
YGLWDELTA2
YGLWDELTA3
YGLWTAU2
YGLWDELTA4
YERWDELTA18
YERWDELTA18
YERWDELTA18
YERWDELTA18
YERWDELTA18
YERWDELTA22
YERCSIGMA4
YERCSIGMA4
YERCDELTA23
YERCDELTA24
YERWDELTA25
YERWDELTA25
YERCDELTA26
YERCOMEGA1
YERWOMEGA2
YER188c-a
YFL063W	Hypothetical ORF
YFL062W	Protein with strong similarity to subtelomerically-encoded proteins such as Cos5p, Ybr302p, Cos3p, Cos1p, Cos4p, Cos8p, Cos6p, Cos9p
YFLWDELTA1
YFLWDELTA2
YFLWDELTA3
YERWDELTA11
YERWDELTA11
YERWDELTA12
YERWDELTA13
YERCTAU2
YERCSIGMA2
YERCSIGMA2
YERCDELTA14
YERCSIGMA3
YERCDELTA15
YERCDELTA15
YERCDELTA16
YERCTAU3
YERWDELTA17
YERCDELTA19
YERCTY1-1
YERWDELTA21
YERWDELTA18
YERWDELTA18
YDR543C	Hypothetical ORF
YDR544C	Hypothetical ORF
YELWDELTA2
YELWDELTA1
YELCDELTA3
YELCTAU1
YELCDELTA4
YELWDELTA5
YELWDELTA6
YERWDELTA7
YERWDELTA7
YERCDELTA8
YERWDELTA9
YERCSIGMA1
YERCDELTA10
YDRCDELTA22
YDRWSIGMA4
YDRWSIGMA4
YDRWSIGMA5
YDRWDELTA23
YDRWTY1-4
YDRWDELTA24
YDRWDELTA25
YDRCSIGMA6
YDRWDELTA26
YDRWDELTA27
YDRWTY1-5
YDRWTY1-5
YDRWDELTA28
YDRWDELTA29
YDRWDELTA30
YDRWDELTA30
YDRWDELTA31
YDR542W	Hypothetical ORF
YDRWDELTA10
YDRWDELTA11
YDRWDELTA13
YDRWTY2-2
YDRWDELTA14
YDRCTY1-2
YDRCTY1-2
YDRWDELTA12
YDRWDELTA12
YDRCSIGMA3
YDRWDELTA19
YDRWTY2-3
YDRWDELTA20
YDRCDELTA21
YDRCTY1-3
YDRCTY1-3
YDRCDELTA2
YDRCDELTA3
YDRCDELTA4
YDRCTY2-1
YDRCDELTA5
YDRCDELTA6A
YDRCDELTA6A
YDRWDELTA7
YDRCDELTA7
YDRCTY1-1
YDRCTY1-1
YDRCDELTA8
YDRCSIGMA1
YDRCDELTA9
YDRCDELTA9
YDRCSIGMA2
YDRWDELTA10
YDRWDELTA10
YCRCDELTA6
YCR007C	Hypothetical ORF
YCRCDELTA7
YCRCDELTA7
YCRWDELTA8
YCRWDELTA9
YCRCtau1
YCRWDELTA10
YCRWDELTA11
YCRWDELTA12
YCRWOMEGA3
YCRWDELTA13
YCRWDELTA13
YCRCDELTA14
YCRCDELTA14
YDL248W	Protein with strong similarity to other subtelomerically-encoded proteins such as Cos5p, Ybr302p, Cos3p, Cos1p, Cos4p, Cos8p, Cos6p, Cos9p
YDL248W	Protein with strong similarity to other subtelomerically-encoded proteins such as Cos5p, Ybr302p, Cos3p, Cos1p, Cos4p, Cos8p, Cos6p, Cos9p
YDLCDELTA1
YDLWTAU1
YBRWDELTA17
YBRCDELTA18
YBRCDELTA19
YBR302C	Protein with similarity to members of the Cos3/Cos5/Cos1/Cos4/Cos8/Cos6/Cos9 family, coded from subtelomeric region
YCLWOMEGA1
YCLWTY5-1
YCLWTY5-1
YCLWTY5-1
YCLWTY5-1
YCLWTY5-1
YCLWOMEGA2
YCLCDELTA1
YCLWDELTA2A
YCLWDELTA3
YCLWdelta2b
YCLWDELTA4
YCLWTY2-1
YCLWDELTA5
YBLWDELTA3
YBLWDELTA4
YBLWTY2-1
YBLWDELTA5
YBLWDELTA6
YBLWTAU1
YBLCDELTA7
YBLCSIGMA1
YBLWDELTA8
YBLWDELTA9
YBLWTY1-1
YBLWDELTA10
YBRCDELTA11
YBRWDELTA12
YBRWTY1-2
YBRWDELTA13
YBRCDELTA14
YBRWDELTA15
YBRWDELTA15
YBRWDELTA16
YPRCTY1-2
YPRCTY1-2
YPRCDELTA19
YPRWDELTA20
YPRWTY1-3
YPRWDELTA21
YPRCDELTA22
YPRCDELTA23
YPRCTY1-4
YPRCDELTA24
YPRWSIGMA3
YPRWSIGMA3
YPRWSIGMA4
YPRCTAU3
YPRWTAU4
YPR204W	subtelomerically-encoded DNA helicase
YBL112C	Hypothetical ORF
YBL108W	Hypothetical ORF
YBLWDELTA1
YBLWDELTA1
YBLWDELTA2
YPLWDELTA9
YPLCDELTA10
YPLCDELTA10
YPLWDELTA11
YPLCTAU1
YPLCTY4-1
YPLCTAU2
YPRWDELTA12
YPRCDELTA13
YPRWSIGMA2
YPRWDELTA14
YPRCDELTA15
YPRCDELTA15
YPRCDELTA15
YPRWDELTA16
YPRWDELTA17
YPRCDELTA18
YORCDELTA21
YORWTAU3
YORWSIGMA3
YORWSIGMA4
YORWDELTA22
YORWDELTA23
YORWTY2-2
YORWDELTA24
YORCDELTA25
YPLCDELTA1
YPLCDELTA1
YPLWSIGMA1
YPLWDELTA3
YPLWTY1-1
YPLWTY1-1
YPLWDELTA4
YPLWDELTA5
YPLWDELTA6
YPLWDELTA6
YPLWDELTA7
YPLWDELTA8
YOLCDELTA8
YOLCDELTA9
YOLWSIGMA2
YOLWSIGMA2
YOLWDELTA10
YORCDELTA11
YORWDELTA12
YORWDELTA13
YORWTY1-2
YORWDELTA14
YORCDELTA15
YORCDELTA15
YORWDELTA16
YORWDELTA17
YORCDELTA18
YORCDELTA18
YORWDELTA19
YORWDELTA19
YORWTAU2
YORCDELTA20
YORCTY2-1
YNRWSIGMA4
YNRWSIGMA4
YNRCDELTA8
YNRCDELTA9
YNR075W	Protein with strong similarity to subtelomerically-encoded proteins such as Cos5p, Ybr302p, Cos3p, Cos1p, Cos4p, Cos8p, Cos6p, Cos9p
YNR075W	Protein with strong similarity to subtelomerically-encoded proteins such as Cos5p, Ybr302p, Cos3p, Cos1p, Cos4p, Cos8p, Cos6p, Cos9p
YNR075W	Protein with strong similarity to subtelomerically-encoded proteins such as Cos5p, Ybr302p, Cos3p, Cos1p, Cos4p, Cos8p, Cos6p, Cos9p
YNR075W	Protein with strong similarity to subtelomerically-encoded proteins such as Cos5p, Ybr302p, Cos3p, Cos1p, Cos4p, Cos8p, Cos6p, Cos9p
YNR077C	Hypothetical ORF
YOLCDELTA1
YOLWTAU1
YOLCDELTA2
YOLCDELTA3
YOLWDELTA4
YOLWTY1-1
YOLWTY1-1
YOLWDELTA5
YOLWSIGMA1
YOLWDELTA6
YOLCDELTA7
YOLCDELTA7
YNL339C	Y'-helicase protein 1
YNL337W	Hypothetical ORF
YNL336W	Protein with similarity to subtelomerically-encoded proteins such as Cos5p, Ybr302p, Cos3p, Cos1p, Cos4p, Cos8p, Cos6p, Cos9p. might specify receptor of the Cdc1 (and Mn2+?)-dependent growth process.
YNLWTAU1
YNLCDELTA1
YNLCTY1-1
YNLCDELTA2
YNLCSIGMA1
YNLCSIGMA1
YNLWDELTA3
YNLWTY1-2
YNLWTY1-2
YNLWDELTA4
YNLWSIGMA2
YNLWSIGMA3
YNLWTAU2
YNLCDELTA5
YNLCTY2-1
YNLCDELTA6
YNRCDELTA7
YNRCTAU3
YMRCDELTA9
YMRCTY1-4
YMRCDELTA10
YMRCDELTA11
YMRCDELTA11
YMRCDELTA11
YMRWDELTA12
YMRCDELTA13
YMRCDELTA14
YMRWDELTA15
YMRWDELTA15
YMRWDELTA16
YMRWDELTA16
YMRWTAU2
YMRWDELTA17
YMRCDELTA18
YMRWDELTA19
YMRCTAU3
YMRWDELTA20
YMRWDELTA21
YMR326C	Hypothetical ORF
YMLCDELTA1
YMLCDELTA2
YMLWDELTA3
YMLWTY1-1
YMLWDELTA4
YMLWDELTA5
YMLWTY1-2
YMLWTY1-2
YMLWDELTA6
YMRCTAU1
YMRCDELTA7
YMRCTY1-3
YMRCTY1-3
YMRCTY1-3
YMRCDELTA8
YLRWTY2-1
YLRWTY2-1
YLRWTY2-1
YLRWDELTA23
YLRCDELTA24
YLRCDELTA25
YLRCTY2-2
YLRCDELTA26
YLRCDELTA27
YLR462W	Hypothetical ORF
YLR463C	Hypothetical ORF
YLR464W	Hypothetical ORF
YLR466W	Y'-helicase protein 1
YLR466W	Y'-helicase protein 1
YLR467W	Y'-helicase protein 1
YLR467W	Y'-helicase protein 1
YML132W	Protein with strong similarity to subtelomerically-encoded proteins such as Cos5p, Ybr302p, Cos3p, Cos1p, Cos4p, Cos8p, Cos6p, Cos9p (COS3 and YBR302C code for identical proteins)
YML132W	Protein with strong similarity to subtelomerically-encoded proteins such as Cos5p, Ybr302p, Cos3p, Cos1p, Cos4p, Cos8p, Cos6p, Cos9p (COS3 and YBR302C code for identical proteins)
YLRWTY1-3
YLRWTY1-3
YLRWDELTA14
YLRWSIGMA3
YLRWSIGMA3
YLRWDELTA15
YLRCDELTA16
YLRWDELTA17
YLRWDELTA17
YLRWDELTA17
YLRCDELTA18
YLRCDELTA19
YLRWSIGMA4
YLRWDELTA20
YLRWDELTA20
YLRCDELTA21
YLRWDELTA22
YLRCDELTA7
YLRCTY1-1
YLRCTY1-1
YLRCDELTA8
YLRCDELTA9
YLRCDELTA9
YLRWDELTA10
YLRWTY1-2
YLRWTY1-2
YLRWDELTA11
YLRWDELTA12
YLRCTAU1
YLRWDELTA13
YLL067C	Hypothetical ORF
YLL067C	Hypothetical ORF
YLL067C	Hypothetical ORF
YLL066C	Hypothetical ORF
YLLCDELTA1
YLRCSIGMA1
YLRCDELTA2
YLRCDELTA3
YLRWDELTA4
YLRCDELTA5
YLRWSIGMA2
YLRWDELTA6
YKLCDELTA2
YKLWDELTA3
YKLWDELTA3
YKLCSIGMA1
YKLCDELTA4
YKLCDELTA5
YKLCDELTA6
YKLWDELTA7
YKRCDELTA8
YKRCDELTA9
YKRWDELTA10
YKRCDELTA11
YKRCDELTA12
YKR106W	Hypothetical ORF
YKR106W	Hypothetical ORF
YKRWOMEGA1
YLL067C	Hypothetical ORF
YJRWTY1-2
YJRWDELTA13
YJRWDELTA14
YJLWDELTA15
YJLWDELTA16
YJRWDELTA17
YJRWDELTA18
YJRWDELTA18
YJLWDELTA19
YJRWDELTA20
YJR161C	Protein with similarity to members of the Ybr302p/Ycr007p/Cos8p/Cos9p family, coded from subtelomeric region
YJR161C	Protein with similarity to members of the Ybr302p/Ycr007p/Cos8p/Cos9p family, coded from subtelomeric region
YJR162C	Hypothetical ORF
YKL225W	Hypothetical ORF
YKL223W	Hypothetical ORF
YKLWDELTA1
YJLCDELTA4
YJLCDELTA4
YJLCDELTA5
YJLCDELTA6
YJLCDELTA6
YJLCDELTA7
YJRWTAU3
YJLWDELTA8
YJLWDELTA8
YJLWDELTA9
YJLWDELTA9
YJLWTAU4
YJLWDELTA10
YJRWDELTA11
YJRWTY1-1
YJRWTY1-1
YJRWDELTA12
YJLWSIGMA1
YJLWTAU1
YJLWTY4-1
YJLWTY4-1
YJLWTY4-1
YJLWTY4-1
YJLWTY4-1
YJLWTAU2
YJLCDELTA3
YJLWDELTA2
YJLWDELTA2
YAL068C	Hypothetical ORF
YALWDELTA1
YALWDELTA1
YALCDELTA2
YARCDELTA3
YARCDELTA4
YARCTY1-1
YARCTY1-1
YARCTY1-1
YARCTY1-1
YARCTY1-1
YARCTY1-1
YARCDELTA5
YARWDELTA6
YARWDELTA7
YARCDELTA8
YJLWDELTA1
YJLWDELTA1
YBL069W	Protein involved in targeting of plasma membrane [H+]ATPase
YBR006W	succinate semialdehyde dehydrogenase
YBR201W	Degradation in the Endoplasmic Reticulum
YCL024W	S. pombe Nim1 homolog|protein kinase
YFL031W	bZIP (basic-leucine zipper) protein
YFL031W	bZIP (basic-leucine zipper) protein
YFL031W	bZIP (basic-leucine zipper) protein
YGR029W	sulfhydryl oxidase
YGR029W	sulfhydryl oxidase
YKL033W-A	Similar to S. pombe hypothetical proteins
YKL198C	Putative serine/threonine protein kinase
YNL044W	Interacts with YPT proteins
YNL180C	rho GTPase
YIR043C	Hypothetical ORF
YIR044C	Hypothetical ORF
YIR020W-B
YIL156w-a	Questionable ORF from MIPS
YIL100c-a	Questionable ORF from MIPS
YIL071w-a	Questionable ORF from MIPS
YIL068w-a	Questionable ORF from MIPS
YIL066w-a	Questionable ORF from MIPS
YIR017w-a	Questionable ORF from MIPS
YIR020c-a
YIR023c-a	Questionable ORF from MIPS
YIL162W	invertase (sucrose hydrolyzing enzyme)
YIL106W	Mps One Binder
YIL066C	ribonucleotide reductase, large (R1) subunit
YIR020C	Hypothetical ORF
YIR021W	RNA splicing protein of the mitochondrial carrier (MCF) family
YIR022W	signal peptidase subunit
YIR023W	transcriptional activator for allantoin and GABA catabolic genes, contains a Zn[2]-Cys[6] fungal-type binuclear cluster domain in the N-terminal region
YIR024C	(putative) involved in cell cycle control
YIR025W	needed for Meiotic Nuclear Division
YIR026C	protein tyrosine phosphatase induced by nitrogen starvation
YIR027C	allantoinase
YIR028W	allantoin permease
YIR029W	allantoicase
YIR030C	Product of gene unknown
YIR031C	malate synthase 2
YIR032C	ureidoglycolate hydrolase
YIR033W	Product of gene unknown
YIR034C	saccharopine dehydrogenase
YIR035C	Hypothetical ORF
YIR036C	Hypothetical ORF
YIR037W	glutathione-peroxidase (putative)
YIR038C	glutathione transferase
YIR039C	GPI-anchored aspartic protease
YIR041W	Hypothetical ORF
YIR042C	Hypothetical ORF
YIR043C	Hypothetical ORF
YIL003W	Protein required for cell viability
YIL002C	phosphatidylinositol 4,5-bisphosphate 5-phosphatase
YIL001W	Hypothetical ORF
YIR001C	contains one RNA recognition (RRM) domain
YIR002C	RNA helicase that influences the mutation rate of nuclear and mitochondrial genomes
YIR003W	Hypothetical ORF
YIR004W	DnaJ-like protein required for Peroxisome biogenesis; Djp1p is located in the cytosol
YIR005W	U2 snRNP associated protein
YIR006C	Involved in actin organization and endocytosis
YIR007W	Hypothetical ORF
YIR008C	DNA primase p48 polypeptide
YIR009W	U2 snRNP component|YU2B
YIR010W	Protein required for cell viability
YIR011C	restores protein transport when overexpressed and rRNA stability to a sec23 mutation
YIR012W	Involved in a late step of 60S ribosomal subunit assembly or modification; contains multiple WD repeats; interacts with Qsr1p
YIR013C	very short and so far mRNA can't be detected
YIR014W	Hypothetical ORF
YIR015W	RNase P integral subunit
YIR016W	Hypothetical ORF
YIR017C	transcriptional activator in the Cbf1p-Met4p-Met28p complex
YIR018W	bZIP (basic-leucine zipper) protein|transcription factor
YIR019C	cell surface flocculin with structure similar to serine/threonine-rich GPI-anchored cell wall proteins
YIL024C	Hypothetical ORF
YIL023C	Hypothetical ORF
YIL022W	48.8 kDa protein involved in mitochondrial protein import
YIL021W	RNA polymerase II 45 kDa subunit
YIL020C	phosphoribosyl-5-amino-1-phosphoribosyl-4-imidazolecarboxiamide isomerase
YIL019W	Protein required for cell viability
YIL017C	Vacuole import and degradation
YIL016W	18.3 kDa integral membrane protein
YIL015W	protease|synthesized in a-cells; cleaves and inactivates alpha factor
YIL015C-A
YIL014W	alpha-1,3-mannosyltransferase
YIL013C	ABC transporter (putative)
YIL012W	Hypothetical ORF
YIL011W	cell wall mannoprotein
YIL010W	EC 1.11.1.-
YIL009C-A	20.5 kDa 181aa protein
YIL009C-A	20.5 kDa 181aa protein
YIL009W	acyl-CoA synthase
YIL008W	ubiquitin-like protein
YIL007C	Protein with similarity to the p27 subunit of mammalian proteasome modulator
YIL006W	Hypothetical ORF
YIL005W
YIL004C	Type II membrane protein required for vesicular transport between the endoplasmic reticulum and Golgi complex; v-SNARE with similarity to synaptobrevins
YIL047C	plasma membrane protein
YIL046W	contains five copies of WD40 motif and interacts with and regulates Met4p
YIL045W	30% identity to YER054C/GIP2
YIL044C	ARF GAP with effector function(s)
YIL043C	cytochrome b reductase
YIL042C	Hypothetical ORF
YIL041W	peripheral membrane protein
YIL040W
YIL039W	Hypothetical ORF
YIL038C	CCR4 transcriptional complex component
YIL037C	pheromone-regulated membrane protein
YIL036W	basic leucine zipper (bZIP) transcription factor
YIL035C	protein kinase CK2 alpha subunit
YIL034C	capping protein beta subunit
YIL033C	cAMP-dependent protein kinase regulatory subunit
YIL032C	Hypothetical ORF
YIL031W	Peptidase that removes SUMO-conjugates from proteins
YIL030C	integral membrane protein
YIL029C	Hypothetical ORF
YIL028W	Hypothetical ORF
YIL027C	Killer toxin REsistant
YIL026C	cohesin complex subunit
YIL025C	Hypothetical ORF
YIL072W	DNA binding protein
YIL071C	transcriptional regulator (putative)|translational regulator (putative)|COP9 signalosome (CSN) subunit
YIL070C	33-kDa mitochondrial acidic matrix protein
YIL068C	exocyst complex 88 kDa component
YIL067C	Hypothetical ORF
YIL065C	outer mitochondrial membrane protein required to localize Dnm1p and Mdv1p during mitochondrial division
YIL064W	Hypothetical ORF
YIL063C	nuclear protein that interacts with Gsp1p and Crm1p
YIL062C	Arp complex subunit
YIL061C	U1snRNP 70K protein homolog
YIL060W	Hypothetical ORF
YIL059C	Hypothetical ORF
YIL058W	Hypothetical ORF
YIL057C	Hypothetical ORF
YIL056W	Hypothetical ORF
YIL055C	Hypothetical ORF
YIL054W	Hypothetical ORF
YIL053W	DL-glycerol-3-phosphatase
YIL052C	ribosomal protein L34B
YIL051C	Maintenance of Mitochondrial Function
YIL050W	cyclin
YIL049W	Protein required for filamentous growth, cell polarity, and cellular elongation
YIL048W	P-type ATPase
YIL096C	Hypothetical ORF
YIL095W	serine/threonine protein kinase
YIL094C	homo-isocitrate dehydrogenase
YIL093C	mitochondrial ribosome small subunit component
YIL092W	Hypothetical ORF
YIL091C	Protein required for cell viability
YIL090W	Hypothetical ORF
YIL089W	Hypothetical ORF
YIL088C	transporter
YIL087C	Hypothetical ORF
YIL086C	Hypothetical ORF
YIL085C	Putative mannosyltransferase of the KRE2 family
YIL084C	Suppressor of Defective Silencing 3Functions are similar to those of SIN3 and RPD3
YIL083C	Homolog to human PPCS
YIL080W	TyB Gag-Pol protein; proteolytically processed to make the Gag, RT, PR, and IN proteins that are required for retrotransposition
YIL079C	arginine methyltransferase-interacting RING finger protein
YIL078W	threonine-tRNA ligase
YIL077C	Hypothetical ORF
YIL076W	epsilon-COP coatomer subunit
YIL075C	involved in tRNA processing and degradation of ubiquitinated proteins
YIL074C	3-phosphoglycerate dehydrogenase
YIL073C	meiosis-specific phospholipase A2 homolog
YIL119C	ras inhibitor
YIL118W	GTP-binding protein|ras homolog
YIL117C	pheromone-regulated membrane protein
YIL116W	histidinol-phosphate aminotransferase
YIL115C	contains coiled-coil domain and repeated motifs typical of nucleoporins|nuclear pore complex subunit|nucleoporin 159 kDa
[truncated: 4,871 more rows]
