# Supplementary material for: Graph-based iterative Group Analysis enhances microarray interpretation
Source: BMC Bioinformatics. 2004 Jul 23;5:100. doi: 10.1186/1471-2105-5-100 (PMC509016; doi:10.1186/1471-2105-5-100)
Supplement: Additional File 7 — Example output in text format. List of significantly affected subgraphs detected in the experimental data (Additional file 4) using GiGA with default settings. [file 1471-2105-5-100-S7.txt]

YER065C	isocitrate lyase	1.03717722619693e-024	37
-1-	YER065C	isocitrate lyase	1	2
-2-	YKR097W	phosphoenolpyruvate carboxylkinase	2	3
-3-	YAL054C	acetyl CoA synthetase	4	7
-4-	YBL015W	acetyl CoA hydrolase	5	13
-5-	YLR174W	NADP-dependent isocitrate dehydrogenase	6	14
-6-	YNL117W	carbon-catabolite sensitive malate synthase	7	15
-7-	YNR001C	citrate synthase	8	18
-8-	YMR250W	glutamate decarboxylase	9	19
-9-	YIL125W	alpha-ketoglutarate dehydrogenase	10	26
-10-	YKL085W	malate dehydrogenase	19	58
-11-	YOR374W	aldehyde dehydrogenase	27	72
-12-	YEL012W	ubiquitin-conjugating enzyme|ubiquitin-protein ligase	28	78
-13-	YCR005C	citrate synthase	31	90
-14-	YMR170C	aldeyhde dehydrogenase	33	95
-15-	YNL009W	NADP-dependent isocitrate dehydrogenase	35	106
-16-	YDL215C	NAD-dependent glutamate dehydrogenase	36	110
-17-	YML042W	carnitine O-acetyltransferase	37	113
YGR088W	catalase T	3.09133753959947e-010	106
-1-	YGR088W	catalase T	12	29
-2-	YKL026C	Glutathione peroxidase paralogue	14	41
-3-	YHR051W	cytochrome c oxidase subunit	23	66
-4-	YGL191W	cytochrome c oxidase subunit VIa|may specifically interact with ATP	30	89
-5-	YNL052W	cytochrome c oxidase chain Va	34	98
-6-	YGL187C	cytochrome c oxidase subunit IV	38	114
-7-	YLR395C	cytochrome c oxidase chain VIII	55	195
-8-	YLR038C	cytochrome c oxidase subunit VIb	71	285
-9-	YDL067C	cytochrome c oxidase subunit VIIa	96	380
-10-	YIL111W	cytochrome c oxidase chain Vb	99	395
-11-	YDR256C	catalase A	106	430
YML054C	L-lactate cytochrome c oxidoreductase|cytochrome b2	5.79426946267908e-007	44
-1-	YML054C	L-lactate cytochrome c oxidoreductase|cytochrome b2	11	28
-2-	YDR529C	ubiquinol cytochrome C oxidoreductase subunit 7 (14 kDa)	21	63
-3-	YBL045C	coenzyme QH2 cytochrome c reductase 44 kDa core protein subunit	24	67
-4-	YEL024W	Rieske iron-sulfur protein of the mitochondrial cytochrome bc1 complex	32	92
-5-	YFR033C	ubiquinol cytochrome C oxidoreductase subunit 6 (17 kDa)	44	140
YLR377C	fructose-1,6-bisphosphatase	3.80328564091156e-005	26
-1-	YLR377C	fructose-1,6-bisphosphatase	3	4
-2-	YGR043C	Hypothetical ORF	15	45
-3-	YBR117C	transketolase, similar to TKL1	26	70
YJL045W	Similar to SDH1	0.000155934711277374	41
-1-	YJL045W	Similar to SDH1	20	60
-2-	YLL041C	succinate dehydrogenase (ubiquinone) iron-sulfur protein subunit	22	64
-3-	YKL148C	succinate dehydrogenase flavoprotein subunit	41	126
YFR015C	glycogen synthase (UDP-glucose-starch glucosyltransferase)	0.000207571627863596	45
-1-	YFR015C	glycogen synthase (UDP-glucose-starch glucosyltransferase)	13	36
-2-	YLR258W	glycogen synthase (UDP-glucose-starch glucosyltransferase)	18	57
-3-	YML100W	similar to TPS3 gene product|trehalose-6-phosphate synthase/phosphatase complex 123 kDa regulatory subunit	45	144
YJR073C	unsaturated phospholipid N-methyltransferase	0.000385031670742329	156
-1-	YJR073C	unsaturated phospholipid N-methyltransferase	53	188
-2-	YGL192W	methyltransferase	89	346
-3-	YDL033C	Hypothetical ORF	131	765
-4-	YOL096C	3,4-dihydroxy-5-hexaprenylbenzoate methyltransferase	151	946
-5-	YML110C	C-methyltransferase (putative)	156	970
YDR001C	neutral trehalase	0.000500570902430744	60
-1-	YDR001C	neutral trehalase	49	164
-2-	YBR001C	neutral trehalase	58	211
-3-	YPR026W	acid trehalase	60	227
YCR014C	DNA polymerase IV	0.000543856186478769	481
-1-	YCR014C	DNA polymerase IV	199	1460
-2-	YBR278W	DNA polymerase II C and C' subunits	220	1732
-3-	YOR210W	RNA polymerase II core subunit	239	1926
-4-	YKR002W	poly(A) polymerase	287	2592
-5-	YJR006W	DNA polymerase delta 55 kDa subunit	295	2708
-6-	YPL167C	DNA polymerase zeta subunit	305	2873
-7-	YPR010C	RNA polymerase I subunit	335	3271
-8-	YFL036W	mitochondrial RNA polymerase	336	3311
-9-	YOL005C	RNA polymerase II core subunit	394	3865
-10-	YNL262W	DNA polymerase II	408	4020
-11-	YCL031C	involved in rRNA processing	412	4110
-12-	YJL140W	RNA polymerase II fourth largest subunit	426	4238
-13-	YKL144C	RNA polymerase III subunit	441	4345
-14-	YNL151C	HMG1-like protein|RNA polymerase III (C) 31 kDa subunit	465	4532
-15-	YDL102W	DNA polymerase III catalytic (delta) subunit	471	4578
-16-	YDR045C	TFIIS-like small Pol III subunit C11	479	4649
-17-	YOR151C	second largest subunit of RNA polymerase II	481	4687
YIR038C	glutathione transferase	0.000863596764119398	183
-1-	YIR038C	glutathione transferase	57	210
-2-	YDR272W	glyoxylase-II	86	328
-3-	YML004C	lactoylglutathione lyase (glyoxalase I)	103	407
-4-	YLL060C	glutathione transferase	147	922
-5-	YOR040W	glyoxylase-II	183	1187
total genes measured in network: 744.

This exe file was created with the evaluation version of Perl2Exe.
For more information visit http://www.indigostar.com
(The full version does not display this message with a 2 second delay.)
...
